# Supplementary material for: Subterranean movement inferred by temporary emigration in Barton Springs salamanders (Eurycea sosorum)
Source: PeerJ. 2021 Apr 23;9:e11246. doi: 10.7717/peerj.11246 (PMC8074841; doi:10.7717/peerj.11246)
Supplement: Supplemental Information 1 — Barton Springs salamander robust-design capture-recap records for individuals above 15.01 mm. Data collected at Eliza Spring Oct 2014 - Nov 2018 with 15 primary periods, each with 3 secondary sessions. The 5-digit prefix is the initial photo number to identify each individual. Size covariates were predicted using a von Bertalanffy growth curve and are coded as 1 for individuals > 24.2 mm and 0 otherwise. Missing size values (prior to first observation) were padded with zeroes; these do not enter the likelihood. [file peerj-09-11246-s001.txt]

/*Barton Springs salamander robust-design capture-recap records for individuals above 15.01 mm. Eliza Spring Oct 2014 - Nov 2018. 15 primary periods each with 3 secondary sessions. 5-digit prefix is the initial photo number. Size covariates were predicted using a von Bertalanffy growth curve and are coded as 1 for individuals > 24.2 mm and 0 otherwise. Missing size values (prior to first observat…	these do not enter the likelihood*/
/*50416*/ 110000000000000000000000000000000000000000000 1 0 1 1 1 1 1 1 1 1 1 1 1 1 1 1
/*50418*/ 100000000000000000000000000000000000000000000 1 1 1 1 1 1 1 1 1 1 1 1 1 1 1 1
/*50419*/ 100000000000000000000000000000000000000000000 1 1 1 1 1 1 1 1 1 1 1 1 1 1 1 1
/*50420*/ 100000000110000000000000000000000000000000000 1 1 1 1 1 1 1 1 1 1 1 1 1 1 1 1
/*50421*/ 110000100000000000000000000000000000000000000 1 0 1 1 1 1 1 1 1 1 1 1 1 1 1 1
/*50422*/ 100000000000000000000000000000000000000000000 1 0 1 1 1 1 1 1 1 1 1 1 1 1 1 1
/*50424*/ 100001000000000000000000000000000000000000000 1 1 1 1 1 1 1 1 1 1 1 1 1 1 1 1
/*50425*/ 111000000000000111100000000000000000000000000 1 1 1 1 1 1 1 1 1 1 1 1 1 1 1 1
/*50426*/ 100000000000000000000000000000000000000000000 1 1 1 1 1 1 1 1 1 1 1 1 1 1 1 1
/*50427*/ 100000000000000000000000000000000000000000000 1 0 1 1 1 1 1 1 1 1 1 1 1 1 1 1
/*50431*/ 100000000000000000000000000000000000000000000 1 0 1 1 1 1 1 1 1 1 1 1 1 1 1 1
/*50433*/ 110000000000000000000000000000000000000000000 1 0 1 1 1 1 1 1 1 1 1 1 1 1 1 1
/*50434*/ 100000000000000000000000000000000000000000000 1 1 1 1 1 1 1 1 1 1 1 1 1 1 1 1
/*50436*/ 110000000000000000000100000000000000000000000 1 0 1 1 1 1 1 1 1 1 1 1 1 1 1 1
/*50438*/ 100000000000000000000000000000000000000000000 1 1 1 1 1 1 1 1 1 1 1 1 1 1 1 1
/*50439*/ 111000000000000000000000000000000000000000000 1 0 1 1 1 1 1 1 1 1 1 1 1 1 1 1
/*50440*/ 100000000000000000000000000000000000000000000 1 1 1 1 1 1 1 1 1 1 1 1 1 1 1 1
/*50442*/ 110000000000000000000000000000000000000000000 1 0 1 1 1 1 1 1 1 1 1 1 1 1 1 1
/*50445*/ 110000000000000000000000000000000000000000000 1 1 1 1 1 1 1 1 1 1 1 1 1 1 1 1
/*50447*/ 101100000000000000000000000000000000000000000 1 0 1 1 1 1 1 1 1 1 1 1 1 1 1 1
/*50449*/ 111000000000000000000000000000000000000000000 1 0 1 1 1 1 1 1 1 1 1 1 1 1 1 1
/*50452*/ 110000000000000000000000000000000000000000000 1 1 1 1 1 1 1 1 1 1 1 1 1 1 1 1
/*50456*/ 110010000000000000000000000000000000000000000 1 0 0 1 1 1 1 1 1 1 1 1 1 1 1 1
/*50458*/ 110000000000000000000000000000000000000000000 1 1 1 1 1 1 1 1 1 1 1 1 1 1 1 1
/*50460*/ 111000000000000000000000000000000000000000000 1 0 1 1 1 1 1 1 1 1 1 1 1 1 1 1
/*50461*/ 110000000000000000000000000000000000000000000 1 1 1 1 1 1 1 1 1 1 1 1 1 1 1 1
/*50464*/ 100000000000000000000000000000000000000000000 1 1 1 1 1 1 1 1 1 1 1 1 1 1 1 1
/*50465*/ 111000000000000000000000000000000000000000000 1 0 1 1 1 1 1 1 1 1 1 1 1 1 1 1
/*50466*/ 100000000000000000000000000000000000000000000 1 1 1 1 1 1 1 1 1 1 1 1 1 1 1 1
/*50468*/ 110000000000000000000001000000000000000000000 1 1 1 1 1 1 1 1 1 1 1 1 1 1 1 1
/*50469*/ 110000000000000000000000000000000000000000000 1 0 1 1 1 1 1 1 1 1 1 1 1 1 1 1
/*50470*/ 100000000000000000000000000000000000000000000 1 1 1 1 1 1 1 1 1 1 1 1 1 1 1 1
/*50471*/ 110000000000000000000000000000000000000000000 1 0 1 1 1 1 1 1 1 1 1 1 1 1 1 1
/*50472*/ 110000000000000000101000000000000000000000000 1 0 1 1 1 1 1 1 1 1 1 1 1 1 1 1
/*50473*/ 101011000000000000000000000000000000000000000 1 0 0 1 1 1 1 1 1 1 1 1 1 1 1 1
/*50474*/ 111000000000000000000000000000000000000000000 1 1 1 1 1 1 1 1 1 1 1 1 1 1 1 1
/*50477*/ 100000000000000000000000000000000000000000000 1 0 1 1 1 1 1 1 1 1 1 1 1 1 1 1
/*50478*/ 100000000000000000000000000000000000000000000 1 1 1 1 1 1 1 1 1 1 1 1 1 1 1 1
/*50481*/ 110000000000000000000000000000000000000000000 1 1 1 1 1 1 1 1 1 1 1 1 1 1 1 1
/*50482*/ 100000000100000000000000000000000000000000000 1 1 1 1 1 1 1 1 1 1 1 1 1 1 1 1
/*50487*/ 100000000000000000000000000000000000000000000 1 1 1 1 1 1 1 1 1 1 1 1 1 1 1 1
/*50490*/ 100000000000000000000000000000000000000000000 1 1 1 1 1 1 1 1 1 1 1 1 1 1 1 1
/*50491*/ 111000000000000000000000000000000000000000000 1 0 1 1 1 1 1 1 1 1 1 1 1 1 1 1
/*50492*/ 110000000000000000000000000000000000000000000 1 0 1 1 1 1 1 1 1 1 1 1 1 1 1 1
/*50500*/ 110000000000000000000000000000000000000000000 1 1 1 1 1 1 1 1 1 1 1 1 1 1 1 1
/*50501*/ 110000000000000000000000000000000000000000000 1 1 1 1 1 1 1 1 1 1 1 1 1 1 1 1
/*50502*/ 100000000000000000000000000000000000000000000 1 0 1 1 1 1 1 1 1 1 1 1 1 1 1 1
/*50503*/ 110000000000000000000000000000000000000000000 1 0 1 1 1 1 1 1 1 1 1 1 1 1 1 1
/*50504*/ 100000000000000000000000000000000000000000000 1 1 1 1 1 1 1 1 1 1 1 1 1 1 1 1
/*50505*/ 111000000000000000000000000000000000000000000 1 0 1 1 1 1 1 1 1 1 1 1 1 1 1 1
/*50506*/ 100000000000000000000000000000000000000000000 1 0 1 1 1 1 1 1 1 1 1 1 1 1 1 1
/*50507*/ 111110000000000000000000000000000000000000000 1 0 0 1 1 1 1 1 1 1 1 1 1 1 1 1
/*50508*/ 100000000000000000000000000000000000000000000 1 1 1 1 1 1 1 1 1 1 1 1 1 1 1 1
/*50509*/ 110000000000000000000000000000000000000000000 1 1 1 1 1 1 1 1 1 1 1 1 1 1 1 1
/*50510*/ 100000000000000000000000000000000000000000000 1 1 1 1 1 1 1 1 1 1 1 1 1 1 1 1
/*50511*/ 101000000000000000000000000000000000000000000 1 1 1 1 1 1 1 1 1 1 1 1 1 1 1 1
/*50512*/ 101000000000000000000000000000000000000000000 1 0 1 1 1 1 1 1 1 1 1 1 1 1 1 1
/*50517*/ 100000000000000000000000000000000000000000000 1 0 1 1 1 1 1 1 1 1 1 1 1 1 1 1
/*50518*/ 110000110000000000000000000000000000000000000 1 1 1 1 1 1 1 1 1 1 1 1 1 1 1 1
/*50520*/ 100101000000000000000000000000000000000000000 1 1 1 1 1 1 1 1 1 1 1 1 1 1 1 1
/*50521*/ 110000000000000000000000000000000000000000000 1 0 1 1 1 1 1 1 1 1 1 1 1 1 1 1
/*50522*/ 100000000000000000000000000000000000000000000 1 1 1 1 1 1 1 1 1 1 1 1 1 1 1 1
/*50524*/ 110000000000000000000000000000000000000000000 1 1 1 1 1 1 1 1 1 1 1 1 1 1 1 1
/*50525*/ 100000000000000000000000000000000000000000000 1 1 1 1 1 1 1 1 1 1 1 1 1 1 1 1
/*50529*/ 101000000000000000000000000000000000000000000 1 0 0 1 1 1 1 1 1 1 1 1 1 1 1 1
/*50531*/ 110000000000000000000000000000000000000000000 1 0 1 1 1 1 1 1 1 1 1 1 1 1 1 1
/*50532*/ 111000000000000000000000000000000000000000000 1 0 0 1 1 1 1 1 1 1 1 1 1 1 1 1
/*50534*/ 110000000000000000000000000000000000000000000 1 0 1 1 1 1 1 1 1 1 1 1 1 1 1 1
/*50535*/ 100100000000000000000000000000000000000000000 1 1 1 1 1 1 1 1 1 1 1 1 1 1 1 1
/*50536*/ 000111000000000000000000001000000000000000000 1 0 0 1 1 1 1 1 1 1 1 1 1 1 1 1
/*50537*/ 100000000000000000000000000000000000000000000 1 0 1 1 1 1 1 1 1 1 1 1 1 1 1 1
/*50538*/ 110000000000000000000000000000000000000000000 1 0 1 1 1 1 1 1 1 1 1 1 1 1 1 1
/*50540*/ 100000000000000000000000000000000000000000000 1 1 1 1 1 1 1 1 1 1 1 1 1 1 1 1
/*50541*/ 101110000000000000000000000000000000000000000 1 1 1 1 1 1 1 1 1 1 1 1 1 1 1 1
/*50544*/ 100000000000000000000000000000000000000000000 1 0 1 1 1 1 1 1 1 1 1 1 1 1 1 1
/*50545*/ 100110000000000000000000000000000000000000000 1 1 1 1 1 1 1 1 1 1 1 1 1 1 1 1
/*50546*/ 101000111000000000000000000000000000000000000 1 0 1 0 1 1 1 1 1 1 1 1 1 1 1 1
/*50548*/ 101000000000000000000000000000000000000000000 1 0 1 1 1 1 1 1 1 1 1 1 1 1 1 1
/*50549*/ 101111000000111000000000000000000000000000000 1 1 1 1 1 1 1 1 1 1 1 1 1 1 1 1
/*50555*/ 100000000000000000000000000000000000000000000 1 1 1 1 1 1 1 1 1 1 1 1 1 1 1 1
/*50556*/ 100000000000000000000000000000000000000000000 1 0 1 1 1 1 1 1 1 1 1 1 1 1 1 1
/*50557*/ 100110000000000000000000000000000000000000000 1 0 0 1 1 1 1 1 1 1 1 1 1 1 1 1
/*50559*/ 101000000000000000000000000000000000000000000 1 0 1 1 1 1 1 1 1 1 1 1 1 1 1 1
/*50560*/ 100011000000000000000000000000000000000000000 1 0 1 1 1 1 1 1 1 1 1 1 1 1 1 1
/*50581*/ 010000000000000000000000000000000000000000000 1 0 0 1 1 1 1 1 1 1 1 1 1 1 1 1
/*50595*/ 010000000000000000000000000000000000000000000 1 1 1 1 1 1 1 1 1 1 1 1 1 1 1 1
/*50601*/ 010000000000000000000000000000000000000000000 1 1 1 1 1 1 1 1 1 1 1 1 1 1 1 1
/*50603*/ 011000000000000000000000000000000000000000000 1 0 1 1 1 1 1 1 1 1 1 1 1 1 1 1
/*50604*/ 011001000000000000000000000000000000000000000 1 0 0 1 1 1 1 1 1 1 1 1 1 1 1 1
/*50605*/ 011000111001000000000000000000000000000000000 1 1 1 1 1 1 1 1 1 1 1 1 1 1 1 1
/*50608*/ 010000000000000000000000000000000000000000000 1 0 0 1 1 1 1 1 1 1 1 1 1 1 1 1
/*50611*/ 011101000000000000000000000000000000000000000 1 0 1 1 1 1 1 1 1 1 1 1 1 1 1 1
/*50613*/ 010000000000000000000000000000000000000000000 1 0 1 1 1 1 1 1 1 1 1 1 1 1 1 1
/*50615*/ 010000000000000000000000000000000000000000000 1 1 1 1 1 1 1 1 1 1 1 1 1 1 1 1
/*50618*/ 010000011000000000000000000000000000000000000 1 1 1 1 1 1 1 1 1 1 1 1 1 1 1 1
/*50619*/ 011111000000001000000100110000000000000000000 1 1 1 1 1 1 1 1 1 1 1 1 1 1 1 1
/*50621*/ 010111000000000000000000000000000000000000000 1 0 0 1 1 1 1 1 1 1 1 1 1 1 1 1
/*50622*/ 010000000000000000000000000000000000000000000 1 1 1 1 1 1 1 1 1 1 1 1 1 1 1 1
/*50623*/ 011000000000000000000000000000000000000000000 1 0 1 1 1 1 1 1 1 1 1 1 1 1 1 1
/*50624*/ 011000000000000000000000000000000000000000000 1 0 1 1 1 1 1 1 1 1 1 1 1 1 1 1
/*50629*/ 010000000000000000000000000000000000000000000 1 0 1 1 1 1 1 1 1 1 1 1 1 1 1 1
/*50630*/ 010000000000000000000000000000000000000000000 1 0 1 1 1 1 1 1 1 1 1 1 1 1 1 1
/*50631*/ 011000000000000000000000000000000000000000000 1 0 1 1 1 1 1 1 1 1 1 1 1 1 1 1
/*50634*/ 010000000111000000000110001000100000000000000 1 0 1 1 1 1 1 1 1 1 1 1 1 1 1 1
/*50637*/ 010000000000000000000001101000000000000000000 1 1 1 1 1 1 1 1 1 1 1 1 1 1 1 1
/*50640*/ 011000000000001000000000000000000000000000000 1 0 1 1 1 1 1 1 1 1 1 1 1 1 1 1
/*50641*/ 010000000000000000000000000000000000000000000 1 0 1 1 1 1 1 1 1 1 1 1 1 1 1 1
/*50642*/ 010000000000000000000000000000000000000000000 1 0 1 1 1 1 1 1 1 1 1 1 1 1 1 1
/*50643*/ 011000000000000000000000000000000000000000000 1 0 1 1 1 1 1 1 1 1 1 1 1 1 1 1
/*50646*/ 011000000000000000000000000000000000000000000 1 0 1 1 1 1 1 1 1 1 1 1 1 1 1 1
/*50647*/ 010000000000000000000000000000000000000000000 1 0 1 1 1 1 1 1 1 1 1 1 1 1 1 1
/*50654*/ 000010000000000000000000000000000000000000000 1 0 1 1 1 1 1 1 1 1 1 1 1 1 1 1
/*50655*/ 010000000000000000000000000000000000000000000 1 1 1 1 1 1 1 1 1 1 1 1 1 1 1 1
/*50659*/ 010000000000000000000000000000000000000000000 1 1 1 1 1 1 1 1 1 1 1 1 1 1 1 1
/*50662*/ 010000000000000000000000000000000000000000000 1 0 1 1 1 1 1 1 1 1 1 1 1 1 1 1
/*50664*/ 010000000000000000000000000000000000000000000 1 0 1 1 1 1 1 1 1 1 1 1 1 1 1 1
/*50665*/ 010000000000000000000000000000000000000000000 1 0 1 1 1 1 1 1 1 1 1 1 1 1 1 1
/*50667*/ 010000000000000000000000000000000000000000000 1 0 1 1 1 1 1 1 1 1 1 1 1 1 1 1
/*50671*/ 010000000000000000000000000000000000000000000 1 0 1 1 1 1 1 1 1 1 1 1 1 1 1 1
/*50682*/ 011000000000000000000000000000000000000000000 1 0 1 1 1 1 1 1 1 1 1 1 1 1 1 1
/*50685*/ 010110000000000000000000000000000000000000000 1 1 1 1 1 1 1 1 1 1 1 1 1 1 1 1
/*50687*/ 010000000000000000000000000000000000000000000 1 1 1 1 1 1 1 1 1 1 1 1 1 1 1 1
/*50689*/ 011000000000000000000000000000000000000000000 1 0 1 1 1 1 1 1 1 1 1 1 1 1 1 1
/*50690*/ 010000000000000000000000000000000000000000000 1 0 1 1 1 1 1 1 1 1 1 1 1 1 1 1
/*50691*/ 010000000000000000000000000000000000000000000 1 0 1 1 1 1 1 1 1 1 1 1 1 1 1 1
/*50692*/ 011000000000000000000000000000000000000000000 1 0 1 1 1 1 1 1 1 1 1 1 1 1 1 1
/*50693*/ 000111000000000000000000000000000000000000000 1 0 1 1 1 1 1 1 1 1 1 1 1 1 1 1
/*50694*/ 010000000000000000000000000000000000000000000 1 0 1 1 1 1 1 1 1 1 1 1 1 1 1 1
/*50698*/ 010110000000000000000000000000000000000000000 1 0 1 1 1 1 1 1 1 1 1 1 1 1 1 1
/*50699*/ 011101000000000000000000000000000000000000000 1 1 1 1 1 1 1 1 1 1 1 1 1 1 1 1
/*50702*/ 010000000000000000000000000000000000000000000 1 1 1 1 1 1 1 1 1 1 1 1 1 1 1 1
/*50703*/ 010000000000000000000000000000000000000000000 1 0 0 1 1 1 1 1 1 1 1 1 1 1 1 1
/*50705*/ 010000000000000000000000000000000000000000000 1 0 0 1 1 1 1 1 1 1 1 1 1 1 1 1
/*50714*/ 010000000000000000000000000000000000000000000 1 1 1 1 1 1 1 1 1 1 1 1 1 1 1 1
/*50720*/ 011000000000000000000000000000000000000000000 1 0 1 1 1 1 1 1 1 1 1 1 1 1 1 1
/*50722*/ 011000000000000000000000000000000000000000000 1 0 1 1 1 1 1 1 1 1 1 1 1 1 1 1
/*50725*/ 010000000000000000000000000000000000000000000 1 0 1 1 1 1 1 1 1 1 1 1 1 1 1 1
/*50726*/ 010000000000000000000000000000000000000000000 1 0 1 1 1 1 1 1 1 1 1 1 1 1 1 1
/*50736*/ 001000000000000000000000000000000000000000000 1 0 1 1 1 1 1 1 1 1 1 1 1 1 1 1
/*50738*/ 001000000000000000000000000000000000000000000 1 1 1 1 1 1 1 1 1 1 1 1 1 1 1 1
/*50746*/ 001000000000000000000000001110000000000000000 1 0 1 1 1 1 1 1 1 1 1 1 1 1 1 1
/*50758*/ 001000000000000000000000000000000000000000000 1 0 1 1 1 1 1 1 1 1 1 1 1 1 1 1
/*50765*/ 001000000000000000000110000000000000000000000 1 0 1 1 1 1 1 1 1 1 1 1 1 1 1 1
/*50777*/ 001000000000000000000000000000000000000000000 1 1 1 1 1 1 1 1 1 1 1 1 1 1 1 1
/*50781*/ 001000000000000000000000000000000000000000000 1 0 1 1 1 1 1 1 1 1 1 1 1 1 1 1
/*50782*/ 001000000000000000000000000000000000000000000 1 0 0 1 1 1 1 1 1 1 1 1 1 1 1 1
/*50784*/ 001001000000000000000000000000000000000000000 1 0 0 1 1 1 1 1 1 1 1 1 1 1 1 1
/*50789*/ 001000000000000000000000000000000000000000000 1 0 1 1 1 1 1 1 1 1 1 1 1 1 1 1
/*50798*/ 001000000000000000000000000000000000000000000 1 1 1 1 1 1 1 1 1 1 1 1 1 1 1 1
/*50811*/ 001000000000000000000000000000000000000000000 1 1 1 1 1 1 1 1 1 1 1 1 1 1 1 1
/*50814*/ 001000000000000000000000000000000000000000000 1 0 1 1 1 1 1 1 1 1 1 1 1 1 1 1
/*50817*/ 001000000000000000000000000000000000000000000 1 0 1 1 1 1 1 1 1 1 1 1 1 1 1 1
/*50819*/ 001000000000000000000000000000000000000000000 1 1 1 1 1 1 1 1 1 1 1 1 1 1 1 1
/*50821*/ 001000000000000000000000000000000000000000000 1 0 1 1 1 1 1 1 1 1 1 1 1 1 1 1
/*50822*/ 001000000000000000000000000000000000000000000 1 0 1 1 1 1 1 1 1 1 1 1 1 1 1 1
/*50829*/ 001000000000000000000000000000000000000000000 1 0 1 1 1 1 1 1 1 1 1 1 1 1 1 1
/*50841*/ 001000000000000000000000000000000000000000000 1 0 1 1 1 1 1 1 1 1 1 1 1 1 1 1
/*50843*/ 001000000000000000000000000000000000000000000 1 0 1 1 1 1 1 1 1 1 1 1 1 1 1 1
/*50844*/ 001000000000000000000000000000000000000000000 1 1 1 1 1 1 1 1 1 1 1 1 1 1 1 1
/*50846*/ 001000000000000000000000000000000000000000000 1 0 1 1 1 1 1 1 1 1 1 1 1 1 1 1
/*50854*/ 001000000000000000000000000000000000000000000 1 0 1 1 1 1 1 1 1 1 1 1 1 1 1 1
/*50860*/ 001000000000000000000000000000000000000000000 1 0 1 1 1 1 1 1 1 1 1 1 1 1 1 1
/*50862*/ 001000000000000000000000000000000000000000000 1 1 1 1 1 1 1 1 1 1 1 1 1 1 1 1
/*50873*/ 001000000000000000000000000000000000000000000 1 0 1 1 1 1 1 1 1 1 1 1 1 1 1 1
/*50876*/ 001001000000100000000000000000000000000000000 1 0 0 1 1 1 1 1 1 1 1 1 1 1 1 1
/*51488*/ 000100000000000000000000000000000000000000000 1 0 1 1 1 1 1 1 1 1 1 1 1 1 1 1
/*51489*/ 000100000000000000000000000000000000000000000 1 0 1 1 1 1 1 1 1 1 1 1 1 1 1 1
/*51492*/ 000100000000000000000000000000000000000000000 1 0 0 1 1 1 1 1 1 1 1 1 1 1 1 1
/*51494*/ 000110000000000000000000000000000000000000000 1 0 0 1 1 1 1 1 1 1 1 1 1 1 1 1
/*51496*/ 000111000000000000000000000000000000000000000 1 0 1 1 1 1 1 1 1 1 1 1 1 1 1 1
/*51498*/ 000100000000000000000000000000000000000000000 1 0 1 1 1 1 1 1 1 1 1 1 1 1 1 1
/*51499*/ 000100000000000000000000000000000000000000000 1 0 1 1 1 1 1 1 1 1 1 1 1 1 1 1
/*51500*/ 000110000000000000000000000000000000000000000 1 0 1 1 1 1 1 1 1 1 1 1 1 1 1 1
/*51501*/ 000111000000000000000000000000000000000000000 1 0 1 1 1 1 1 1 1 1 1 1 1 1 1 1
/*51504*/ 000110000000000000000000000000000000000000000 1 0 1 1 1 1 1 1 1 1 1 1 1 1 1 1
/*51505*/ 000111100000000000000000000000000000000000000 1 0 1 1 1 1 1 1 1 1 1 1 1 1 1 1
/*51507*/ 000100000000000000000000000000000000000000000 1 0 0 1 1 1 1 1 1 1 1 1 1 1 1 1
/*51508*/ 000111000000000000000000000000000000000000000 1 0 0 1 1 1 1 1 1 1 1 1 1 1 1 1
/*51511*/ 000110000000000000000000000000110000000000000 1 0 1 1 1 1 1 1 1 1 1 1 1 1 1 1
/*51513*/ 000111000000000000000000000000000000000000000 1 0 0 1 1 1 1 1 1 1 1 1 1 1 1 1
/*51518*/ 000100000000000000000000000000000000000000000 1 0 1 1 1 1 1 1 1 1 1 1 1 1 1 1
/*51519*/ 000111000000100000000000100000000000000000000 1 0 1 1 1 1 1 1 1 1 1 1 1 1 1 1
/*51521*/ 000100111000000000000000000000000000000000000 1 0 1 1 1 1 1 1 1 1 1 1 1 1 1 1
/*51522*/ 000100000000000000000000000000000000000000000 1 0 1 1 1 1 1 1 1 1 1 1 1 1 1 1
/*51523*/ 000111000000000000000000000000000000000000000 1 0 1 1 1 1 1 1 1 1 1 1 1 1 1 1
/*51533*/ 000111000000000000000000000000000000000000000 1 0 1 1 1 1 1 1 1 1 1 1 1 1 1 1
/*51535*/ 000110000000000000000000000000000000000000000 1 0 1 1 1 1 1 1 1 1 1 1 1 1 1 1
/*51537*/ 000110000000000000000000000000000000000000000 1 0 1 1 1 1 1 1 1 1 1 1 1 1 1 1
/*51540*/ 000111000000000000000000000000000000000000000 1 0 1 1 1 1 1 1 1 1 1 1 1 1 1 1
/*51542*/ 000101000000011111000000000000001000000000000 1 0 1 1 1 1 1 1 1 1 1 1 1 1 1 1
/*51543*/ 000110000000000000000000000000000000000000000 1 0 1 1 1 1 1 1 1 1 1 1 1 1 1 1
/*51544*/ 000100000000000000000000000000000000000000000 1 0 1 1 1 1 1 1 1 1 1 1 1 1 1 1
/*51545*/ 000111111000000000000000000000000000000000000 1 0 1 1 1 1 1 1 1 1 1 1 1 1 1 1
/*51547*/ 000100000000000000000000000000000000000000000 1 0 0 1 1 1 1 1 1 1 1 1 1 1 1 1
/*51549*/ 000100111100100000000000000000000000000000000 1 0 1 1 1 1 1 1 1 1 1 1 1 1 1 1
/*51551*/ 000100010000001011100000000000000000000000000 1 0 1 1 1 1 1 1 1 1 1 1 1 1 1 1
/*51556*/ 000111100000000000000000000000000000000000000 1 0 1 1 1 1 1 1 1 1 1 1 1 1 1 1
/*51557*/ 000100000000000000000000000000000000000000000 1 0 1 1 1 1 1 1 1 1 1 1 1 1 1 1
/*51559*/ 000110000000000000000000000000000000000000000 1 0 1 1 1 1 1 1 1 1 1 1 1 1 1 1
/*51560*/ 000101000000000000000000000000000000000000000 1 0 1 1 1 1 1 1 1 1 1 1 1 1 1 1
/*51568*/ 000100000000000000000000000000000000000000000 1 0 1 1 1 1 1 1 1 1 1 1 1 1 1 1
/*51569*/ 000100000100101000000100000000000000000000000 1 0 1 1 1 1 1 1 1 1 1 1 1 1 1 1
/*51570*/ 000101111000000000000000000000000000000000000 1 0 1 1 1 1 1 1 1 1 1 1 1 1 1 1
/*51571*/ 000111000000000000000000000000000000010000000 1 0 0 1 1 1 1 1 1 1 1 1 1 1 1 1
/*51572*/ 000110000000000000000000000000100000000000000 1 0 0 1 1 1 1 1 1 1 1 1 1 1 1 1
/*51575*/ 000100000000000000000000000000000000000000000 1 0 1 1 1 1 1 1 1 1 1 1 1 1 1 1
/*51576*/ 000100000000000000000000000000000000000000000 1 0 0 1 1 1 1 1 1 1 1 1 1 1 1 1
/*51582*/ 000100000000000000000000000000000000000000000 1 0 1 1 1 1 1 1 1 1 1 1 1 1 1 1
/*51587*/ 000110000000000000000000000000000000000000000 1 0 0 1 1 1 1 1 1 1 1 1 1 1 1 1
/*51591*/ 000100000000000000000000000000000000000000000 1 0 1 1 1 1 1 1 1 1 1 1 1 1 1 1
/*51594*/ 000100000000000000000000000000000000000000000 1 0 1 1 1 1 1 1 1 1 1 1 1 1 1 1
/*51602*/ 000110000000111000000000000000000000000000000 1 0 1 1 1 1 1 1 1 1 1 1 1 1 1 1
/*51606*/ 000100000000000000000000000000000000000000000 1 0 1 1 1 1 1 1 1 1 1 1 1 1 1 1
/*51607*/ 000100000110100000000000000000000000000000000 1 0 1 1 1 1 1 1 1 1 1 1 1 1 1 1
/*51610*/ 000111000000000000000000000000000000000000000 1 0 1 1 1 1 1 1 1 1 1 1 1 1 1 1
/*51611*/ 000100000000000000000000000000000000000000000 1 0 1 1 1 1 1 1 1 1 1 1 1 1 1 1
/*51612*/ 000110000000000000000000000000000000000000000 1 0 1 1 1 1 1 1 1 1 1 1 1 1 1 1
/*51614*/ 000100000000000000000000000000000000000000000 1 0 1 1 1 1 1 1 1 1 1 1 1 1 1 1
/*51617*/ 000110000000000000000000000000000000000000000 1 0 1 1 1 1 1 1 1 1 1 1 1 1 1 1
/*51619*/ 000100000000000000000000000000000000000000000 1 0 1 1 1 1 1 1 1 1 1 1 1 1 1 1
/*51620*/ 000100000000100000000000100000000000000000000 1 0 1 1 1 1 1 1 1 1 1 1 1 1 1 1
/*51631*/ 000100000000000000000000000000000000000000000 1 0 1 1 1 1 1 1 1 1 1 1 1 1 1 1
/*51633*/ 000110000000000000000000000000000000000000000 1 0 1 1 1 1 1 1 1 1 1 1 1 1 1 1
/*51635*/ 000100000000000000000000000000000000000000000 1 0 1 1 1 1 1 1 1 1 1 1 1 1 1 1
/*51636*/ 000100000000000000000000000000000000000000000 1 0 1 1 1 1 1 1 1 1 1 1 1 1 1 1
/*51637*/ 000100000110110000000000011000000100000000000 1 0 1 1 1 1 1 1 1 1 1 1 1 1 1 1
/*51638*/ 000101000000000000000000000000000000000000000 1 0 1 1 1 1 1 1 1 1 1 1 1 1 1 1
/*51639*/ 000110000000000000000000000000000000000000000 1 0 1 1 1 1 1 1 1 1 1 1 1 1 1 1
/*51641*/ 000110000000000000000000000000000000000000000 1 0 0 1 1 1 1 1 1 1 1 1 1 1 1 1
/*51642*/ 000100000000000000000000000000000000000000000 1 0 1 1 1 1 1 1 1 1 1 1 1 1 1 1
/*51646*/ 000110000000000000000000000000000000000000000 1 0 1 1 1 1 1 1 1 1 1 1 1 1 1 1
/*51648*/ 000100000000000000000000000000000000000000000 1 0 1 1 1 1 1 1 1 1 1 1 1 1 1 1
/*51649*/ 000100000000000000000000000000000000000000000 1 0 1 1 1 1 1 1 1 1 1 1 1 1 1 1
/*51650*/ 000100000000000000000000000000000000110000000 1 0 1 1 1 1 1 1 1 1 1 1 1 1 1 1
/*51651*/ 000110000000000000000000000000000000000000000 1 0 1 1 1 1 1 1 1 1 1 1 1 1 1 1
/*51665*/ 000100000000000000000000111000000000110000000 1 0 1 1 1 1 1 1 1 1 1 1 1 1 1 1
/*51681*/ 000011000000000000000000000000000000000000000 1 0 0 1 1 1 1 1 1 1 1 1 1 1 1 1
/*51693*/ 000010000000000000000000000000000000000000000 1 0 1 1 1 1 1 1 1 1 1 1 1 1 1 1
/*51698*/ 000010000000000000000000000000000000000000000 1 0 1 1 1 1 1 1 1 1 1 1 1 1 1 1
/*51701*/ 000010000000000000000000000000000000000000000 1 0 0 1 1 1 1 1 1 1 1 1 1 1 1 1
/*51710*/ 000010000000000000000000000000000000000000000 1 0 1 1 1 1 1 1 1 1 1 1 1 1 1 1
/*51711*/ 000010000000000000000000000000000000000000000 1 0 1 1 1 1 1 1 1 1 1 1 1 1 1 1
/*51729*/ 000010110110000000000000000000000000000000000 1 0 1 1 1 1 1 1 1 1 1 1 1 1 1 1
/*51731*/ 000011000010101000000000000000000000000000000 1 0 1 1 1 1 1 1 1 1 1 1 1 1 1 1
/*51733*/ 000011000000000000000000000000000000000000000 1 0 1 1 1 1 1 1 1 1 1 1 1 1 1 1
/*51735*/ 000010000000000000000000000000000000000000000 1 0 1 1 1 1 1 1 1 1 1 1 1 1 1 1
/*51740*/ 000011000000000000000000000000000000000000000 1 0 0 1 1 1 1 1 1 1 1 1 1 1 1 1
/*51755*/ 000010000100110000000000000000000000000000000 1 0 1 1 1 1 1 1 1 1 1 1 1 1 1 1
/*51756*/ 000011000000000000000000000000000000000000000 1 0 0 1 1 1 1 1 1 1 1 1 1 1 1 1
/*51760*/ 000011000000000000000000000000000000000000000 1 0 1 1 1 1 1 1 1 1 1 1 1 1 1 1
/*51762*/ 000010000000000000000000000000000000000000000 1 0 0 1 1 1 1 1 1 1 1 1 1 1 1 1
/*51764*/ 000010000000000000000000000000000000000000000 1 0 1 1 1 1 1 1 1 1 1 1 1 1 1 1
/*51771*/ 000011000000000100000000000000111000000000000 1 0 1 1 1 1 1 1 1 1 1 1 1 1 1 1
/*51773*/ 000010000110101000000000000000000000000000000 1 0 1 1 1 1 1 1 1 1 1 1 1 1 1 1
/*51774*/ 000010000000000000000100011000000000101000000 1 0 1 1 1 1 1 1 1 1 1 1 1 1 1 1
/*51775*/ 000011000000000000000100000000000000000000000 1 0 1 1 1 1 1 1 1 1 1 1 1 1 1 1
/*51784*/ 000001000000000000000000000000000000000000000 1 0 0 1 1 1 1 1 1 1 1 1 1 1 1 1
/*51786*/ 000001000000000000000000000000000000000000000 1 0 1 1 1 1 1 1 1 1 1 1 1 1 1 1
/*51793*/ 000001000000000000000000000000000000000000000 1 0 0 1 1 1 1 1 1 1 1 1 1 1 1 1
/*51795*/ 000001000000000000000000000000000000000000000 1 0 1 1 1 1 1 1 1 1 1 1 1 1 1 1
/*51806*/ 000001000000000000000000000000000000000000000 1 0 1 1 1 1 1 1 1 1 1 1 1 1 1 1
/*51818*/ 000001000000000001000000000000000000000000000 1 0 1 1 1 1 1 1 1 1 1 1 1 1 1 1
/*51827*/ 000001000000000000000000000000000000000000000 1 0 1 1 1 1 1 1 1 1 1 1 1 1 1 1
/*51835*/ 000001000000000000000000000000000000000000000 1 0 0 1 1 1 1 1 1 1 1 1 1 1 1 1
/*51844*/ 000001000000000000000000000000000000000000000 1 0 1 1 1 1 1 1 1 1 1 1 1 1 1 1
/*51846*/ 000001000000100000000000000000000000000000000 1 0 1 1 1 1 1 1 1 1 1 1 1 1 1 1
/*51853*/ 000001000000000000000000000000000000000000000 1 0 1 1 1 1 1 1 1 1 1 1 1 1 1 1
/*51857*/ 000001000000000000000000000000000000000000000 1 0 1 1 1 1 1 1 1 1 1 1 1 1 1 1
/*51860*/ 000001000000000000000000000000000000000000000 1 0 0 1 1 1 1 1 1 1 1 1 1 1 1 1
/*51864*/ 000001000000000000000000000000000000000000000 1 0 0 1 1 1 1 1 1 1 1 1 1 1 1 1
/*53182*/ 000000110000000000000000000000000000000000000 1 0 0 1 1 1 1 1 1 1 1 1 1 1 1 1
/*53190*/ 000000100100110100000000000000000000001000000 1 0 0 1 1 1 1 1 1 1 1 1 1 1 1 1
/*53192*/ 000000111110100000000000100000000100000000000 1 0 0 1 1 1 1 1 1 1 1 1 1 1 1 1
/*53193*/ 000000100000000000000000000000000000000000000 1 0 0 1 1 1 1 1 1 1 1 1 1 1 1 1
/*53194*/ 000000100000000000000000000000000000000000000 1 0 0 1 1 1 1 1 1 1 1 1 1 1 1 1
/*53196*/ 000000100000000000000000000000000000000000000 1 0 0 0 1 1 1 1 1 1 1 1 1 1 1 1
/*53197*/ 000000100000000000000000000000000000000000000 1 0 0 1 1 1 1 1 1 1 1 1 1 1 1 1
/*53200*/ 000000100000000000000000000000000000000000000 1 0 0 1 1 1 1 1 1 1 1 1 1 1 1 1
/*53201*/ 000000100000000000000100000000000000000000000 1 0 0 1 1 1 1 1 1 1 1 1 1 1 1 1
/*53202*/ 000000111000000000000000000000000000000000000 1 0 0 0 1 1 1 1 1 1 1 1 1 1 1 1
/*53203*/ 000000111000001000000000000000000000000000000 1 0 0 1 1 1 1 1 1 1 1 1 1 1 1 1
/*53204*/ 000000100000000000000000000000000000000000000 1 0 0 1 1 1 1 1 1 1 1 1 1 1 1 1
/*53205*/ 000000111000000000000000000000000000000000000 1 0 0 1 1 1 1 1 1 1 1 1 1 1 1 1
/*53209*/ 000000111000000000100100000000000000000000000 1 0 0 1 1 1 1 1 1 1 1 1 1 1 1 1
/*53210*/ 000000111000000000000011011000000000000000000 1 0 0 1 1 1 1 1 1 1 1 1 1 1 1 1
/*53211*/ 000000111000000000000000000000000000000000000 1 0 0 1 1 1 1 1 1 1 1 1 1 1 1 1
/*53213*/ 000000110000000000000000000000000000000000000 1 0 0 1 1 1 1 1 1 1 1 1 1 1 1 1
/*53214*/ 000000101000000000000000000000000000000000000 1 0 0 0 0 1 1 1 1 1 1 1 1 1 1 1
/*53215*/ 000000111000000000000000000000000000000000000 1 0 0 1 1 1 1 1 1 1 1 1 1 1 1 1
/*53216*/ 000000110000000000000000000000000000000000000 1 0 0 1 1 1 1 1 1 1 1 1 1 1 1 1
/*53217*/ 000000111000000000000000000000000000000000000 1 0 0 1 1 1 1 1 1 1 1 1 1 1 1 1
/*53219*/ 000000111000000000000000000000000000000000000 1 0 0 1 1 1 1 1 1 1 1 1 1 1 1 1
/*53220*/ 000000111000000000000000000000000000000000000 1 0 0 1 1 1 1 1 1 1 1 1 1 1 1 1
/*53221*/ 000000111000000000000000000000000000000000000 1 0 0 1 1 1 1 1 1 1 1 1 1 1 1 1
/*53222*/ 000000110000000000000000000000000000000000000 1 0 0 1 1 1 1 1 1 1 1 1 1 1 1 1
/*53224*/ 000000100010111000000011000000000000000000000 1 0 0 1 1 1 1 1 1 1 1 1 1 1 1 1
/*53225*/ 000000110000000000000000000000000000000000000 1 0 0 1 1 1 1 1 1 1 1 1 1 1 1 1
/*53227*/ 000000111000000100111000000000111000000000000 1 0 0 1 1 1 1 1 1 1 1 1 1 1 1 1
/*53228*/ 000000110000000000000000000000000000000000000 1 0 0 1 1 1 1 1 1 1 1 1 1 1 1 1
/*53229*/ 000000100000100000000000110000000000000000000 1 0 0 1 1 1 1 1 1 1 1 1 1 1 1 1
/*53230*/ 000000100000000000000000000000000000000000000 1 0 0 1 1 1 1 1 1 1 1 1 1 1 1 1
/*53232*/ 000000110000000000000000000000000000000000000 1 0 0 1 1 1 1 1 1 1 1 1 1 1 1 1
/*53233*/ 000000100110000000000000000000000000000000000 1 0 0 1 1 1 1 1 1 1 1 1 1 1 1 1
/*53236*/ 000000110000100100000000000010000110111111000 1 0 0 1 1 1 1 1 1 1 1 1 1 1 1 1
/*53237*/ 000000100000000000000000000000000000000000000 1 0 0 1 1 1 1 1 1 1 1 1 1 1 1 1
/*53240*/ 000000110000000000000000000000000000000000000 1 0 0 1 1 1 1 1 1 1 1 1 1 1 1 1
/*53241*/ 000000110000000000000000000000000000000000000 1 0 0 1 1 1 1 1 1 1 1 1 1 1 1 1
/*53243*/ 000000110000000000000000000000000000000000000 1 0 0 1 1 1 1 1 1 1 1 1 1 1 1 1
/*53245*/ 000000100000000000000000111110000000000000000 1 0 0 1 1 1 1 1 1 1 1 1 1 1 1 1
/*53246*/ 000000110000000000100000000000000000000000000 1 0 0 0 1 1 1 1 1 1 1 1 1 1 1 1
/*53249*/ 000000100100000011110000000000000000000000000 1 0 0 1 1 1 1 1 1 1 1 1 1 1 1 1
/*53250*/ 000000110000000000000000000000000000000000000 1 0 0 0 1 1 1 1 1 1 1 1 1 1 1 1
/*53251*/ 000000110000100000000000000000000000000000000 1 0 0 1 1 1 1 1 1 1 1 1 1 1 1 1
/*53254*/ 000000111000000000000110000000000000000000000 1 0 0 1 1 1 1 1 1 1 1 1 1 1 1 1
/*53255*/ 000000110000000000000000000000000000000000000 1 0 0 1 1 1 1 1 1 1 1 1 1 1 1 1
/*53256*/ 000000111000000000000000000000000000000000000 1 0 0 1 1 1 1 1 1 1 1 1 1 1 1 1
/*53257*/ 000000101000000000100000000000000000000000000 1 0 0 1 1 1 1 1 1 1 1 1 1 1 1 1
/*53258*/ 000000110000000000000000000000000000000000000 1 0 0 1 1 1 1 1 1 1 1 1 1 1 1 1
/*53259*/ 000000110000000000000000000000000000000000000 1 0 0 1 1 1 1 1 1 1 1 1 1 1 1 1
/*53260*/ 000000111000000000000000000000000000000000000 1 0 0 1 1 1 1 1 1 1 1 1 1 1 1 1
/*53263*/ 000000100000000000000000000000000000000000000 1 0 0 1 1 1 1 1 1 1 1 1 1 1 1 1
/*53264*/ 000000111000111000000100000000000000000000000 1 0 0 1 1 1 1 1 1 1 1 1 1 1 1 1
/*53265*/ 000000100110111100000001000000000000000000000 1 0 0 1 1 1 1 1 1 1 1 1 1 1 1 1
/*53266*/ 000000100000110000000000000000000000000000000 1 0 0 1 1 1 1 1 1 1 1 1 1 1 1 1
/*53267*/ 000000101000000000000000000000000000000000000 1 0 0 0 1 1 1 1 1 1 1 1 1 1 1 1
/*53268*/ 000000110000100000000111000000000000000100000 1 0 0 1 1 1 1 1 1 1 1 1 1 1 1 1
/*53269*/ 000000110000000000000000000000000000000000000 1 0 0 1 1 1 1 1 1 1 1 1 1 1 1 1
/*53270*/ 000000110000010000000000000000000000000000000 1 0 0 1 1 1 1 1 1 1 1 1 1 1 1 1
/*53273*/ 000000011000000000111000000000000000000000000 1 0 0 0 1 1 1 1 1 1 1 1 1 1 1 1
/*53277*/ 000000011111000110000000000000000000000000000 1 0 0 1 1 1 1 1 1 1 1 1 1 1 1 1
/*53278*/ 000000010000000000000000000000000000000000000 1 0 0 0 1 1 1 1 1 1 1 1 1 1 1 1
/*53282*/ 000000011000000000000000000000000000000000000 1 0 0 0 1 1 1 1 1 1 1 1 1 1 1 1
/*53283*/ 000000011000001000000000111000000000000000000 1 0 0 1 1 1 1 1 1 1 1 1 1 1 1 1
/*53288*/ 000000010000100000000000011000000000000000000 1 0 0 1 1 1 1 1 1 1 1 1 1 1 1 1
/*53297*/ 000000011000000000000000011000111000000000000 1 0 0 1 1 1 1 1 1 1 1 1 1 1 1 1
/*53298*/ 000000011000000000000000000000000000000000000 1 0 0 0 1 1 1 1 1 1 1 1 1 1 1 1
/*53312*/ 000000010000000000101000000000000000000000000 1 0 0 1 1 1 1 1 1 1 1 1 1 1 1 1
/*53315*/ 000000011000000000000000010000000000000000000 1 0 0 1 1 1 1 1 1 1 1 1 1 1 1 1
/*53331*/ 000000010000000000000000000000000000000000000 1 0 0 1 1 1 1 1 1 1 1 1 1 1 1 1
/*53335*/ 000000011000000000000000000000000000000000000 1 0 0 1 1 1 1 1 1 1 1 1 1 1 1 1
/*53355*/ 000000011000000000000000000000000000000000000 1 0 0 1 1 1 1 1 1 1 1 1 1 1 1 1
/*53360*/ 000000010000111000000000000000000000000000000 1 0 0 1 1 1 1 1 1 1 1 1 1 1 1 1
/*53367*/ 000000001000000000000100000000000000000000000 1 0 0 1 1 1 1 1 1 1 1 1 1 1 1 1
/*53371*/ 000000001000000000000000000000000000000000000 1 0 0 0 1 1 1 1 1 1 1 1 1 1 1 1
/*53396*/ 000000001000000000000000000000000000000000000 1 0 0 0 0 1 1 1 1 1 1 1 1 1 1 1
/*53408*/ 000000001000111000000000001000111000000000000 1 0 0 1 1 1 1 1 1 1 1 1 1 1 1 1
/*53414*/ 000000001000000000000000000000000000000000000 1 0 0 1 1 1 1 1 1 1 1 1 1 1 1 1
/*53429*/ 000000001000000000000000000000000000000000000 1 0 0 1 1 1 1 1 1 1 1 1 1 1 1 1
/*53446*/ 000000000100000000000000000000000000000000000 1 0 0 0 0 0 1 1 1 1 1 1 1 1 1 1
/*53447*/ 000000000100000000000000000000000000000000000 1 0 0 0 1 1 1 1 1 1 1 1 1 1 1 1
/*53453*/ 000000000100000000000000000000000000000000000 1 0 0 0 0 0 1 1 1 1 1 1 1 1 1 1
/*53454*/ 000000000111000000000000000000000000000000000 1 0 0 0 0 1 1 1 1 1 1 1 1 1 1 1
/*53455*/ 000000000100000000000000000000000000000000000 1 0 0 0 0 0 1 1 1 1 1 1 1 1 1 1
/*53457*/ 000000000100000000000010011000000000000000000 1 0 0 0 1 1 1 1 1 1 1 1 1 1 1 1
/*53458*/ 000000000100000000000000000000000000000000000 1 0 0 0 1 1 1 1 1 1 1 1 1 1 1 1
/*53459*/ 000000000110000000000000000100000000000000000 1 0 0 0 1 1 1 1 1 1 1 1 1 1 1 1
/*53469*/ 000000000100000000000000000000000000000000000 1 0 0 0 1 1 1 1 1 1 1 1 1 1 1 1
/*53471*/ 000000000100000000000000000000000000000000000 1 0 0 0 1 1 1 1 1 1 1 1 1 1 1 1
/*53472*/ 000000000110000000000000000000000000000000000 1 0 0 0 0 1 1 1 1 1 1 1 1 1 1 1
/*53478*/ 000000000110011000000000000000000000000000000 1 0 0 0 1 1 1 1 1 1 1 1 1 1 1 1
/*53480*/ 000000000100000000000000000000000000000000000 1 0 0 0 1 1 1 1 1 1 1 1 1 1 1 1
/*53482*/ 000000000100000000000000000000000011100110000 1 0 0 0 0 1 1 1 1 1 1 1 1 1 1 1
/*53484*/ 000000000101000000000000000000000000000000000 1 0 0 0 1 1 1 1 1 1 1 1 1 1 1 1
/*53486*/ 000000000101000000000000000000000000000000000 1 0 0 0 1 1 1 1 1 1 1 1 1 1 1 1
/*53487*/ 000000000100100000000000000000000000000000000 1 0 0 0 1 1 1 1 1 1 1 1 1 1 1 1
/*53488*/ 000000000111000000000000000000000000000000000 1 0 0 0 0 1 1 1 1 1 1 1 1 1 1 1
/*53489*/ 000000000110000000000000000000000000000000000 1 0 0 0 0 1 1 1 1 1 1 1 1 1 1 1
/*53491*/ 000000000100000000000000000000000000000000000 1 0 0 0 0 0 1 1 1 1 1 1 1 1 1 1
/*53492*/ 000000000101000000000000000000000000000000000 1 0 0 0 0 0 1 1 1 1 1 1 1 1 1 1
/*53496*/ 000000000110110000000000000000000000000000000 1 0 0 0 1 1 1 1 1 1 1 1 1 1 1 1
/*53504*/ 000000000110000001000000000000000000000000000 1 0 0 0 1 1 1 1 1 1 1 1 1 1 1 1
/*53505*/ 000000000100001000000000000000000000000000000 1 0 0 0 1 1 1 1 1 1 1 1 1 1 1 1
/*53509*/ 000000000101111000000000000000000000000000000 1 0 0 0 1 1 1 1 1 1 1 1 1 1 1 1
/*53512*/ 000000000111000000000000000000000000000000000 1 0 0 0 1 1 1 1 1 1 1 1 1 1 1 1
/*53513*/ 000000000110101000000100000000100000000000100 1 0 0 0 1 1 1 1 1 1 1 1 1 1 1 1
/*53514*/ 000000000111111000000000111000000000000000000 1 0 0 0 1 1 1 1 1 1 1 1 1 1 1 1
/*53515*/ 000000000111000000000000000000000000000000000 1 0 0 0 1 1 1 1 1 1 1 1 1 1 1 1
/*53520*/ 000000000110000000000000000000000000000000000 1 0 0 0 1 1 1 1 1 1 1 1 1 1 1 1
/*53524*/ 000000000100000000000000000000000000000000000 1 0 0 0 1 1 1 1 1 1 1 1 1 1 1 1
/*53525*/ 000000000101011000000000000000000110000000000 1 0 0 0 0 1 1 1 1 1 1 1 1 1 1 1
/*53528*/ 000000000100111000000000100000000000000000000 1 0 0 0 1 1 1 1 1 1 1 1 1 1 1 1
/*53530*/ 000000000101000000000000000000000000000000000 1 0 0 0 1 1 1 1 1 1 1 1 1 1 1 1
/*53531*/ 000000000101000000000000000000000000000000000 1 0 0 0 1 1 1 1 1 1 1 1 1 1 1 1
/*53532*/ 000000000100000000000000000000000000000000000 1 0 0 0 0 1 1 1 1 1 1 1 1 1 1 1
/*53533*/ 000000000101000001000000001111110000110000100 1 0 0 0 1 1 1 1 1 1 1 1 1 1 1 1
/*53537*/ 000000000110000000000000000000000000000000000 1 0 0 0 0 1 1 1 1 1 1 1 1 1 1 1
/*53541*/ 000000000101000100000000000000000000000000000 1 0 0 0 1 1 1 1 1 1 1 1 1 1 1 1
/*53546*/ 000000000100000000000000000000000000000000000 1 0 0 0 1 1 1 1 1 1 1 1 1 1 1 1
/*53547*/ 000000000100100000000111000110111000000000000 1 0 0 0 1 1 1 1 1 1 1 1 1 1 1 1
/*53551*/ 000000000100000000000000000000000000000000000 1 0 0 0 1 1 1 1 1 1 1 1 1 1 1 1
/*53552*/ 000000000111000000000000000000000000000000000 1 0 0 0 1 1 1 1 1 1 1 1 1 1 1 1
/*53553*/ 000000000101000000000000000000000000000000000 1 0 0 0 1 1 1 1 1 1 1 1 1 1 1 1
/*53555*/ 000000000111000000000000000000000000000000000 1 0 0 0 1 1 1 1 1 1 1 1 1 1 1 1
/*53556*/ 000000000111000000000000000000000000000000000 1 0 0 0 1 1 1 1 1 1 1 1 1 1 1 1
/*53559*/ 000000000110101000000000000000000000000000000 1 0 0 0 1 1 1 1 1 1 1 1 1 1 1 1
/*53561*/ 000000000100000000000000000000000000000000000 1 0 0 0 1 1 1 1 1 1 1 1 1 1 1 1
/*53562*/ 000000000110000000000000000000000000000000000 1 0 0 0 1 1 1 1 1 1 1 1 1 1 1 1
/*53563*/ 000000000100000000000000000000000000000000000 1 0 0 0 1 1 1 1 1 1 1 1 1 1 1 1
/*53566*/ 000000000110000000000000000000000000000000000 1 0 0 0 1 1 1 1 1 1 1 1 1 1 1 1
/*53567*/ 000000000110000000000000000000000000000000000 1 0 0 0 1 1 1 1 1 1 1 1 1 1 1 1
/*53571*/ 000000000111000110000100000000000000000000000 1 0 0 0 1 1 1 1 1 1 1 1 1 1 1 1
/*53573*/ 000000000100100000000001100000000000000000000 1 0 0 0 1 1 1 1 1 1 1 1 1 1 1 1
/*53574*/ 000000000100100000000000000000000000000000000 1 0 0 0 1 1 1 1 1 1 1 1 1 1 1 1
/*53575*/ 000000000100000110110000010000000000000000000 1 0 0 0 1 1 1 1 1 1 1 1 1 1 1 1
/*53578*/ 000000000100001000000000101000000000000000000 1 0 0 0 0 0 1 1 1 1 1 1 1 1 1 1
/*53581*/ 000000000100000000000000000000000000000000000 1 0 0 0 1 1 1 1 1 1 1 1 1 1 1 1
/*53582*/ 000000000100111000000000000000000000000000000 1 0 0 0 1 1 1 1 1 1 1 1 1 1 1 1
/*53585*/ 000000000111100000000000000000000000000000000 1 0 0 0 1 1 1 1 1 1 1 1 1 1 1 1
/*53587*/ 000000000011000000000000000000000000000000000 1 0 0 0 0 1 1 1 1 1 1 1 1 1 1 1
/*53588*/ 000000000010000000000000000000000000000000000 1 0 0 0 0 1 1 1 1 1 1 1 1 1 1 1
/*53590*/ 000000000011000000000000000000000000000000000 1 0 0 0 0 0 1 1 1 1 1 1 1 1 1 1
/*53598*/ 000000000011000000000000000000000000000000000 1 0 0 0 1 1 1 1 1 1 1 1 1 1 1 1
/*53601*/ 000000000011110000000000000000000000000000000 1 0 0 0 1 1 1 1 1 1 1 1 1 1 1 1
/*53602*/ 000000000011100000000000000000000000000000000 1 0 0 0 1 1 1 1 1 1 1 1 1 1 1 1
/*53603*/ 000000000010000000000000000000000000000000000 1 0 0 0 1 1 1 1 1 1 1 1 1 1 1 1
/*53605*/ 000000000011111000000000000000000000010000000 1 0 0 0 0 0 1 1 1 1 1 1 1 1 1 1
/*53615*/ 000000000010111000000000000000000000000000000 1 0 0 0 1 1 1 1 1 1 1 1 1 1 1 1
/*53628*/ 000000000011011000000000000000000000000000000 1 0 0 0 1 1 1 1 1 1 1 1 1 1 1 1
/*53638*/ 000000000010110000000000000000000100000000000 1 0 0 0 0 1 1 1 1 1 1 1 1 1 1 1
/*53642*/ 000000000011111000000000000000000000000000000 1 0 0 0 1 1 1 1 1 1 1 1 1 1 1 1
/*53691*/ 000000000001000000000000000000000000000000000 1 0 0 0 0 0 1 1 1 1 1 1 1 1 1 1
/*53693*/ 000000000001000000000000000000000000000000000 1 0 0 0 1 1 1 1 1 1 1 1 1 1 1 1
/*53704*/ 000000000001000000000000000000000000000000000 1 0 0 0 1 1 1 1 1 1 1 1 1 1 1 1
/*53708*/ 000000000001000000000000000000000000000000000 1 0 0 0 0 1 1 1 1 1 1 1 1 1 1 1
/*53735*/ 000000000001000000000000000000000000000000000 1 0 0 0 1 1 1 1 1 1 1 1 1 1 1 1
/*53741*/ 000000000001111000000000000000000000000000000 1 0 0 0 1 1 1 1 1 1 1 1 1 1 1 1
/*53761*/ 000000000001000000000000000000000000000000000 1 0 0 0 0 1 1 1 1 1 1 1 1 1 1 1
/*53762*/ 000000000001000000000000000000000000000000000 1 0 0 0 1 1 1 1 1 1 1 1 1 1 1 1
/*53767*/ 000000000001000000000000000000000000000000000 1 0 0 0 1 1 1 1 1 1 1 1 1 1 1 1
/*53997*/ 000000000000111000000000000000000000000000000 1 0 0 0 0 0 0 1 1 1 1 1 1 1 1 1
/*54004*/ 000000000000100000100001100000000000000000000 1 0 0 0 0 1 1 1 1 1 1 1 1 1 1 1
/*54009*/ 000000000000110000000000000000000000000000000 1 0 0 0 0 1 1 1 1 1 1 1 1 1 1 1
/*54010*/ 000000000000111000000000100000000011000100110 1 0 0 0 0 1 1 1 1 1 1 1 1 1 1 1
/*54015*/ 000000000000111000000000000000000000000000000 1 0 0 0 0 1 1 1 1 1 1 1 1 1 1 1
/*54020*/ 000000000000100000000000000000000000000000000 1 0 0 0 0 1 1 1 1 1 1 1 1 1 1 1
/*54022*/ 000000000000110000000000000000000000000000000 1 0 0 0 0 1 1 1 1 1 1 1 1 1 1 1
/*54024*/ 000000000000110000000000000000000000000000000 1 0 0 0 0 1 1 1 1 1 1 1 1 1 1 1
/*54029*/ 000000000000100000000100000000000000000000000 1 0 0 0 0 1 1 1 1 1 1 1 1 1 1 1
/*54034*/ 000000000000100000000000000000000000000000000 1 0 0 0 0 1 1 1 1 1 1 1 1 1 1 1
/*54044*/ 000000000000100000000000000000000000000000000 1 0 0 0 0 1 1 1 1 1 1 1 1 1 1 1
/*54045*/ 000000000000101000000000000000000000000000000 1 0 0 0 0 1 1 1 1 1 1 1 1 1 1 1
/*54053*/ 000000000000110000000000000000000000000000000 1 0 0 0 0 1 1 1 1 1 1 1 1 1 1 1
/*54056*/ 000000000000110000000000000000000000000000000 1 0 0 0 0 1 1 1 1 1 1 1 1 1 1 1
/*54058*/ 000000000000100000000000000000000000000000000 1 0 0 0 0 0 1 1 1 1 1 1 1 1 1 1
/*54060*/ 000000000000100000000000000000000000000000000 1 0 0 0 0 1 1 1 1 1 1 1 1 1 1 1
/*54065*/ 000000000000100000000000000000000100000000000 1 0 0 0 0 1 1 1 1 1 1 1 1 1 1 1
/*54067*/ 000000000000100000000000000000000000000000000 1 0 0 0 0 0 1 1 1 1 1 1 1 1 1 1
/*54081*/ 000000000000100000000000000000000000000000000 1 0 0 0 0 1 1 1 1 1 1 1 1 1 1 1
/*54084*/ 000000000000100001000000000000000000000000000 1 0 0 0 0 1 1 1 1 1 1 1 1 1 1 1
/*54085*/ 000000000000111000000101000000000000000000000 1 0 0 0 0 1 1 1 1 1 1 1 1 1 1 1
/*54096*/ 000000000000100000000000000000000000000000000 1 0 0 0 0 1 1 1 1 1 1 1 1 1 1 1
/*54097*/ 000000000000110000000000000000000000000000000 1 0 0 0 0 1 1 1 1 1 1 1 1 1 1 1
/*54099*/ 000000000000100100000000000000000000000000000 1 0 0 0 0 1 1 1 1 1 1 1 1 1 1 1
/*54101*/ 000000000000100000000000000000000000000000000 1 0 0 0 0 0 1 1 1 1 1 1 1 1 1 1
/*54102*/ 000000000000110000000000000000000000000000000 1 0 0 0 0 0 1 1 1 1 1 1 1 1 1 1
/*54107*/ 000000000000100000000000000000000000000000000 1 0 0 0 0 1 1 1 1 1 1 1 1 1 1 1
/*54108*/ 000000000000100000000000000000000111000000000 1 0 0 0 0 1 1 1 1 1 1 1 1 1 1 1
/*54111*/ 000000000000100000011000000000000000000000000 1 0 0 0 0 1 1 1 1 1 1 1 1 1 1 1
/*54115*/ 000000000000100000000000000000000000000000000 1 0 0 0 0 1 1 1 1 1 1 1 1 1 1 1
/*54117*/ 000000000000110000000000000000000000000000000 1 0 0 0 0 1 1 1 1 1 1 1 1 1 1 1
/*54118*/ 000000000000100000000000000000000000000000000 1 0 0 0 0 1 1 1 1 1 1 1 1 1 1 1
/*54122*/ 000000000000100001000000100000000000000000000 1 0 0 0 0 1 1 1 1 1 1 1 1 1 1 1
/*54125*/ 000000000000101000000000000000000000000000000 1 0 0 0 0 1 1 1 1 1 1 1 1 1 1 1
/*54127*/ 000000000000100000000000000000000000000000000 1 0 0 0 0 1 1 1 1 1 1 1 1 1 1 1
/*54128*/ 000000000000100000011000100000000000000000000 1 0 0 0 0 1 1 1 1 1 1 1 1 1 1 1
/*54131*/ 000000000000110000000000000000000000000000000 1 0 0 0 0 1 1 1 1 1 1 1 1 1 1 1
/*54138*/ 000000000000100000000000000000000000000000000 1 0 0 0 0 1 1 1 1 1 1 1 1 1 1 1
/*54140*/ 000000000000110000000000010000000000000000000 1 0 0 0 0 1 1 1 1 1 1 1 1 1 1 1
/*54141*/ 000000000000111000000000000000000000000000000 1 0 0 0 0 0 1 1 1 1 1 1 1 1 1 1
/*54142*/ 000000000000100000000000000000000000000000000 1 0 0 0 0 1 1 1 1 1 1 1 1 1 1 1
/*54148*/ 000000000000100000000000000000000000000000000 1 0 0 0 0 1 1 1 1 1 1 1 1 1 1 1
/*54152*/ 000000000000100000000010000000000000000000000 1 0 0 0 0 1 1 1 1 1 1 1 1 1 1 1
/*54153*/ 000000000000100000000100000000000000000000000 1 0 0 0 0 1 1 1 1 1 1 1 1 1 1 1
/*54156*/ 000000000000100000000000000000000000000000000 1 0 0 0 0 1 1 1 1 1 1 1 1 1 1 1
/*54158*/ 000000000000100000000000000000000000000000000 1 0 0 0 0 0 1 1 1 1 1 1 1 1 1 1
/*54159*/ 000000000000100000000000000000000000000000000 1 0 0 0 0 1 1 1 1 1 1 1 1 1 1 1
/*54160*/ 000000000000100000000101000000000000000000000 1 0 0 0 0 1 1 1 1 1 1 1 1 1 1 1
/*54190*/ 000000000000011000000000000000000000000000000 1 0 0 0 0 0 1 1 1 1 1 1 1 1 1 1
/*54195*/ 000000000000011000000110000000000000000000000 1 0 0 0 0 1 1 1 1 1 1 1 1 1 1 1
/*54212*/ 000000000000011000000000100000000000000000000 1 0 0 0 0 1 1 1 1 1 1 1 1 1 1 1
/*54214*/ 000000000000011000000110000000000000000000000 1 0 0 0 0 1 1 1 1 1 1 1 1 1 1 1
/*54215*/ 000000000000011000000000111000000000000000000 1 0 0 0 0 1 1 1 1 1 1 1 1 1 1 1
/*54221*/ 000000000000011000000001110000000000000000000 1 0 0 0 0 1 1 1 1 1 1 1 1 1 1 1
/*54231*/ 000000000000011100000000000000000000000000000 1 0 0 0 0 1 1 1 1 1 1 1 1 1 1 1
/*54241*/ 000000000000010000000000000000000000000000000 1 0 0 0 0 1 1 1 1 1 1 1 1 1 1 1
/*54243*/ 000000000000010000000000000000000000000000000 1 0 0 0 0 1 1 1 1 1 1 1 1 1 1 1
/*54246*/ 000000000000010000000000000000000000000000000 1 0 0 0 0 1 1 1 1 1 1 1 1 1 1 1
/*54248*/ 000000000000010000000000000000000000000000000 1 0 0 0 0 1 1 1 1 1 1 1 1 1 1 1
/*54287*/ 000000000000001000000000000000000000000000000 1 0 0 0 0 1 1 1 1 1 1 1 1 1 1 1
/*54314*/ 000000000000001000100000000000000000000000000 1 0 0 0 0 1 1 1 1 1 1 1 1 1 1 1
/*54316*/ 000000000000001000000000000000000000000000000 1 0 0 0 0 1 1 1 1 1 1 1 1 1 1 1
/*54327*/ 000000000000001000000000000000000000010000000 1 0 0 0 0 1 1 1 1 1 1 1 1 1 1 1
/*54339*/ 000000000000001000000000000000000000000000000 1 0 0 0 0 0 1 1 1 1 1 1 1 1 1 1
/*54358*/ 000000000000000000000000100000000000000000000 1 0 0 0 0 0 0 0 0 1 1 1 1 1 1 1
/*54366*/ 000000000000000100000000000000000000000000000 1 0 0 0 0 0 0 1 1 1 1 1 1 1 1 1
/*54367*/ 000000000000000000100000000000000000000000000 1 0 0 0 0 0 0 1 1 1 1 1 1 1 1 1
/*54386*/ 000000000000000000000000100000000000000000000 1 0 0 0 0 0 0 0 0 1 1 1 1 1 1 1
/*54389*/ 000000000000000100000000000000000000000000000 1 0 0 0 0 0 1 1 1 1 1 1 1 1 1 1
/*54390*/ 000000000000000011101100000000000000000000000 1 0 0 0 0 0 1 1 1 1 1 1 1 1 1 1
/*54402*/ 000000000000000000000000000100000000000000000 1 0 0 0 0 0 0 0 0 0 1 1 1 1 1 1
/*54430*/ 000000000000000000000000000000000000010000001 1 0 0 0 0 0 0 0 0 0 0 0 0 1 1 1
/*54439*/ 000000000000000110100000000000000000000000000 1 0 0 0 0 0 0 1 1 1 1 1 1 1 1 1
/*54558*/ 000000000000000100000000000000000000000000000 1 0 0 0 0 0 1 1 1 1 1 1 1 1 1 1
/*54560*/ 000000000000000101001100100000000000000000000 1 0 0 0 0 0 0 1 1 1 1 1 1 1 1 1
/*54568*/ 000000000000000101100000000000000000000000000 1 0 0 0 0 0 1 1 1 1 1 1 1 1 1 1
/*54570*/ 000000000000000111111000000000000000000000000 1 0 0 0 0 0 0 1 1 1 1 1 1 1 1 1
/*54571*/ 000000000000000101000000000000000000000000000 1 0 0 0 0 0 0 0 1 1 1 1 1 1 1 1
/*54572*/ 000000000000000101111000000000000000000000000 1 0 0 0 0 0 1 1 1 1 1 1 1 1 1 1
/*54579*/ 000000000000000100101000100000000101000000000 1 0 0 0 0 0 1 1 1 1 1 1 1 1 1 1
/*54582*/ 000000000000000111000000000000000000000000000 1 0 0 0 0 0 1 1 1 1 1 1 1 1 1 1
/*54585*/ 000000000000000000011000000000000000000000000 1 0 0 0 0 0 0 0 0 1 1 1 1 1 1 1
/*54587*/ 000000000000000111111000000000000000000000000 1 0 0 0 0 0 0 0 0 1 1 1 1 1 1 1
/*54588*/ 000000000000000101100000000000000000000000000 1 0 0 0 0 0 1 1 1 1 1 1 1 1 1 1
/*54589*/ 000000000000000100000000000000000000000000000 1 0 0 0 0 0 0 0 1 1 1 1 1 1 1 1
/*54590*/ 000000000000000101100100000000000000000000000 1 0 0 0 0 0 0 0 1 1 1 1 1 1 1 1
/*54591*/ 000000000000000111111001000100110000111000000 1 0 0 0 0 0 0 1 1 1 1 1 1 1 1 1
/*54599*/ 000000000000000110000000000000000000000000000 1 0 0 0 0 0 1 1 1 1 1 1 1 1 1 1
/*54601*/ 000000000000000111100111111000000000000000000 1 0 0 0 0 0 0 0 1 1 1 1 1 1 1 1
/*54604*/ 000000000000000100000001000000000000000000000 1 0 0 0 0 0 1 1 1 1 1 1 1 1 1 1
/*54608*/ 000000000000000100000000000000000000000000000 1 0 0 0 0 0 1 1 1 1 1 1 1 1 1 1
/*54612*/ 000000000000000100000000000000000000000000000 1 0 0 0 0 0 1 1 1 1 1 1 1 1 1 1
/*54618*/ 000000000000000100000000001000000000000000000 1 0 0 0 0 0 1 1 1 1 1 1 1 1 1 1
/*54619*/ 000000000000000111000000000000000000000000000 1 0 0 0 0 0 1 1 1 1 1 1 1 1 1 1
/*54620*/ 000000000000000100001100000000000000000000000 1 0 0 0 0 0 0 1 1 1 1 1 1 1 1 1
/*54621*/ 000000000000000111111000100000000000000000000 1 0 0 0 0 0 0 0 1 1 1 1 1 1 1 1
/*54631*/ 000000000000000100000100000000000000000000000 1 0 0 0 0 0 1 1 1 1 1 1 1 1 1 1
/*54637*/ 000000000000000011000000000000000000000000000 1 0 0 0 0 0 0 0 0 1 1 1 1 1 1 1
/*54647*/ 000000000000000011101000000000000000000000000 1 0 0 0 0 0 0 0 1 1 1 1 1 1 1 1
/*54650*/ 000000000000000010111000000000000000000000000 1 0 0 0 0 0 0 1 1 1 1 1 1 1 1 1
/*54651*/ 000000000000000011000000000000000000000000000 1 0 0 0 0 0 0 0 1 1 1 1 1 1 1 1
/*54658*/ 000000000000000010110000000000000000000000000 1 0 0 0 0 0 1 1 1 1 1 1 1 1 1 1
/*54660*/ 000000000000000010000011100000000000000000000 1 0 0 0 0 0 0 1 1 1 1 1 1 1 1 1
/*54663*/ 000000000000000010000000000000000000000000000 1 0 0 0 0 0 1 1 1 1 1 1 1 1 1 1
/*54665*/ 000000000000000011000000001000000000000000000 1 0 0 0 0 0 1 1 1 1 1 1 1 1 1 1
/*54667*/ 000000000000000011000000000000000000000000000 1 0 0 0 0 0 1 1 1 1 1 1 1 1 1 1
/*54668*/ 000000000000000011000000000000000000000000000 1 0 0 0 0 0 1 1 1 1 1 1 1 1 1 1
/*54683*/ 000000000000000001101000100000000000000000000 1 0 0 0 0 0 0 0 0 1 1 1 1 1 1 1
/*54701*/ 000000000000000001000000000000000000000000000 1 0 0 0 0 0 1 1 1 1 1 1 1 1 1 1
/*54704*/ 000000000000000001110000000000000000000000000 1 0 0 0 0 0 0 1 1 1 1 1 1 1 1 1
/*54708*/ 000000000000000001100000000000000000000000000 1 0 0 0 0 0 0 1 1 1 1 1 1 1 1 1
/*54717*/ 000000000000000001000000000000000000000000000 1 0 0 0 0 0 1 1 1 1 1 1 1 1 1 1
/*54726*/ 000000000000000001000100110000000000000000000 1 0 0 0 0 0 0 0 1 1 1 1 1 1 1 1
/*54727*/ 000000000000000001000000000000000000000000000 1 0 0 0 0 0 0 0 1 1 1 1 1 1 1 1
/*54729*/ 000000000000000001000000000000000000000000000 1 0 0 0 0 0 1 1 1 1 1 1 1 1 1 1
/*54733*/ 000000000000000001000000000000000000000000000 1 0 0 0 0 0 1 1 1 1 1 1 1 1 1 1
/*54734*/ 000000000000000001111000000000000000000000000 1 0 0 0 0 0 0 1 1 1 1 1 1 1 1 1
/*54739*/ 000000000000000001000000000000000000000000000 1 0 0 0 0 0 1 1 1 1 1 1 1 1 1 1
/*54853*/ 000000000000000000100000000000000000000000000 1 0 0 0 0 0 0 0 0 1 1 1 1 1 1 1
/*54854*/ 000000000000000000101000000000000000000000000 1 0 0 0 0 0 0 0 0 1 1 1 1 1 1 1
/*54855*/ 000000000000000000111000000000000000000000000 1 0 0 0 0 0 0 0 0 1 1 1 1 1 1 1
/*54856*/ 000000000000000000101000000000000000000000000 1 0 0 0 0 0 0 0 0 1 1 1 1 1 1 1
/*54857*/ 000000000000000000100000000000000000000000000 1 0 0 0 0 0 0 0 1 1 1 1 1 1 1 1
/*54872*/ 000000000000000000101000000000000000000000000 1 0 0 0 0 0 0 0 0 1 1 1 1 1 1 1
/*54876*/ 000000000000000000100000000000000000000000000 1 0 0 0 0 0 0 1 1 1 1 1 1 1 1 1
/*54884*/ 000000000000000000111000000000000000000000000 1 0 0 0 0 0 0 1 1 1 1 1 1 1 1 1
/*54899*/ 000000000000000000111101011000110000000000011 1 0 0 0 0 0 0 0 1 1 1 1 1 1 1 1
/*54913*/ 000000000000000000100000000000000000000000000 1 0 0 0 0 0 0 1 1 1 1 1 1 1 1 1
/*54916*/ 000000000000000000100000000000000000000000000 1 0 0 0 0 0 0 0 0 1 1 1 1 1 1 1
/*54920*/ 000000000000000000000011000000000000000000000 1 0 0 0 0 0 0 0 0 1 1 1 1 1 1 1
/*54923*/ 000000000000000000111100000000000000000000000 1 0 0 0 0 0 0 1 1 1 1 1 1 1 1 1
/*54928*/ 000000000000000000111000000000000000000000000 1 0 0 0 0 0 0 1 1 1 1 1 1 1 1 1
/*54931*/ 000000000000000000101000000000000000000000000 1 0 0 0 0 0 0 0 0 1 1 1 1 1 1 1
/*54964*/ 000000000000000000100000000000000000000000000 1 0 0 0 0 0 0 1 1 1 1 1 1 1 1 1
/*54982*/ 000000000000000000011000000000011000000000000 1 0 0 0 0 0 0 0 0 1 1 1 1 1 1 1
/*54987*/ 000000000000000000010000000000000000000000000 1 0 0 0 0 0 0 0 0 1 1 1 1 1 1 1
/*54988*/ 000000000000000000011100000000000000000000000 1 0 0 0 0 0 0 0 0 1 1 1 1 1 1 1
/*54998*/ 000000000000000000011100000000000000000000000 1 0 0 0 0 0 0 0 0 1 1 1 1 1 1 1
/*55015*/ 000000000000000000011100000000000000000000000 1 0 0 0 0 0 0 1 1 1 1 1 1 1 1 1
/*55016*/ 000000000000000000010000000000000000000000000 1 0 0 0 0 0 0 0 1 1 1 1 1 1 1 1
/*55032*/ 000000000000000000010100000000000000000000000 1 0 0 0 0 0 0 1 1 1 1 1 1 1 1 1
/*55051*/ 000000000000000000001000000000000000000000000 1 0 0 0 0 0 0 0 1 1 1 1 1 1 1 1
/*55075*/ 000000000000000000001000000000000000000000000 1 0 0 0 0 0 0 1 1 1 1 1 1 1 1 1
/*55077*/ 000000000000000000001000000000000000000000000 1 0 0 0 0 0 0 0 0 1 1 1 1 1 1 1
/*55097*/ 000000000000000000001110000000000000000000000 1 0 0 0 0 0 0 0 1 1 1 1 1 1 1 1
/*55100*/ 000000000000000000001000000000000000000000000 1 0 0 0 0 0 0 1 1 1 1 1 1 1 1 1
/*55113*/ 000000000000000000001000000000000000000000000 1 0 0 0 0 0 0 0 0 1 1 1 1 1 1 1
/*55114*/ 000000000000000000001100100000000000000000000 1 0 0 0 0 0 0 0 1 1 1 1 1 1 1 1
/*55182*/ 000000000000000000000110000000000000000000000 1 0 0 0 0 0 0 0 1 1 1 1 1 1 1 1
/*55183*/ 000000000000000000000111000000000000000000000 1 0 0 0 0 0 0 0 1 1 1 1 1 1 1 1
/*55184*/ 000000000000000000000101000000000000000000000 1 0 0 0 0 0 0 0 1 1 1 1 1 1 1 1
/*55185*/ 000000000000000000000110000000000000000000000 1 0 0 0 0 0 0 0 0 1 1 1 1 1 1 1
/*55186*/ 000000000000000000000100000000000000000000000 1 0 0 0 0 0 0 0 0 1 1 1 1 1 1 1
/*55187*/ 000000000000000000000110000000000000000000000 1 0 0 0 0 0 0 0 0 1 1 1 1 1 1 1
/*55188*/ 000000000000000000000100000000000000000000000 1 0 0 0 0 0 0 0 0 0 1 1 1 1 1 1
/*55189*/ 000000000000000000000111000000000000000000000 1 0 0 0 0 0 0 0 0 1 1 1 1 1 1 1
/*55190*/ 000000000000000000000100000000000000000000000 1 0 0 0 0 0 0 0 1 1 1 1 1 1 1 1
/*55191*/ 000000000000000000000111000000000000000000000 1 0 0 0 0 0 0 0 1 1 1 1 1 1 1 1
/*55198*/ 000000000000000000000111000000000000000000000 1 0 0 0 0 0 0 0 1 1 1 1 1 1 1 1
/*55199*/ 000000000000000000000111110000000000000000000 1 0 0 0 0 0 0 0 1 1 1 1 1 1 1 1
/*55200*/ 000000000000000000000100000000000000000000000 1 0 0 0 0 0 0 0 0 1 1 1 1 1 1 1
/*55203*/ 000000000000000000000100000000000000000000000 1 0 0 0 0 0 0 0 0 1 1 1 1 1 1 1
/*55204*/ 000000000000000000000111000000000000000000000 1 0 0 0 0 0 0 0 0 1 1 1 1 1 1 1
/*55206*/ 000000000000000000000111000000000000000000000 1 0 0 0 0 0 0 0 0 1 1 1 1 1 1 1
/*55208*/ 000000000000000000000111000000000000000000000 1 0 0 0 0 0 0 0 0 0 1 1 1 1 1 1
/*55209*/ 000000000000000000000111000000000000000000000 1 0 0 0 0 0 0 0 0 1 1 1 1 1 1 1
/*55210*/ 000000000000000000000100010000000000000000000 1 0 0 0 0 0 0 0 0 0 1 1 1 1 1 1
/*55211*/ 000000000000000000000100101000000000000000000 1 0 0 0 0 0 0 0 0 1 1 1 1 1 1 1
/*55213*/ 000000000000000000000110000000000000000000000 1 0 0 0 0 0 0 0 0 0 1 1 1 1 1 1
/*55220*/ 000000000000000000000111001000000111000000000 1 0 0 0 0 0 0 0 0 1 1 1 1 1 1 1
/*55223*/ 000000000000000000000111001000000000000000000 1 0 0 0 0 0 0 0 1 1 1 1 1 1 1 1
/*55226*/ 000000000000000000000100000000000000000000000 1 0 0 0 0 0 0 0 1 1 1 1 1 1 1 1
/*55227*/ 000000000000000000000100111000000100000000000 1 0 0 0 0 0 0 0 1 1 1 1 1 1 1 1
/*55229*/ 000000000000000000000100000000000000000000000 1 0 0 0 0 0 0 0 1 1 1 1 1 1 1 1
/*55234*/ 000000000000000000000100010000000000100000000 1 0 0 0 0 0 0 0 1 1 1 1 1 1 1 1
/*55235*/ 000000000000000000000100000000000000000000000 1 0 0 0 0 0 0 0 1 1 1 1 1 1 1 1
/*55236*/ 000000000000000000000111100000100000000000000 1 0 0 0 0 0 0 0 1 1 1 1 1 1 1 1
/*55238*/ 000000000000000000000111000000000000000000000 1 0 0 0 0 0 0 0 0 1 1 1 1 1 1 1
/*55239*/ 000000000000000000000100000000000000000000000 1 0 0 0 0 0 0 0 0 1 1 1 1 1 1 1
/*55242*/ 000000000000000000000100000000000000000000000 1 0 0 0 0 0 0 0 0 0 1 1 1 1 1 1
/*55243*/ 000000000000000000000110000000000000000000000 1 0 0 0 0 0 0 0 0 1 1 1 1 1 1 1
/*55244*/ 000000000000000000000111111000000000000000000 1 0 0 0 0 0 0 0 0 1 1 1 1 1 1 1
/*55245*/ 000000000000000000000100000000000000000000000 1 0 0 0 0 0 0 0 0 1 1 1 1 1 1 1
/*55254*/ 000000000000000000000101000000000000000000000 1 0 0 0 0 0 0 0 0 1 1 1 1 1 1 1
/*55255*/ 000000000000000000000110000000000000000000000 1 0 0 0 0 0 0 0 0 1 1 1 1 1 1 1
/*55256*/ 000000000000000000000100000000000000000000000 1 0 0 0 0 0 0 0 1 1 1 1 1 1 1 1
/*55259*/ 000000000000000000000101111000000000000000000 1 0 0 0 0 0 0 0 1 1 1 1 1 1 1 1
/*55283*/ 000000000000000000000110000000000000000000000 1 0 0 0 0 0 0 0 1 1 1 1 1 1 1 1
/*55289*/ 000000000000000000000100000000000000000000000 1 0 0 0 0 0 0 0 1 1 1 1 1 1 1 1
/*55293*/ 000000000000000000000100000000000000000000000 1 0 0 0 0 0 0 0 1 1 1 1 1 1 1 1
/*55295*/ 000000000000000000000100000000000000000000000 1 0 0 0 0 0 0 0 1 1 1 1 1 1 1 1
/*55309*/ 000000000000000000000100000000000000000000000 1 0 0 0 0 0 0 0 0 1 1 1 1 1 1 1
/*55314*/ 000000000000000000000100000000000000000000000 1 0 0 0 0 0 0 0 1 1 1 1 1 1 1 1
/*55315*/ 000000000000000000000100000000000000000000000 1 0 0 0 0 0 0 0 1 1 1 1 1 1 1 1
/*55316*/ 000000000000000000000111000000000000000000000 1 0 0 0 0 0 0 0 0 1 1 1 1 1 1 1
/*55318*/ 000000000000000000000011100000000000000000000 1 0 0 0 0 0 0 0 0 1 1 1 1 1 1 1
/*55328*/ 000000000000000000000011000000000000000000000 1 0 0 0 0 0 0 0 0 0 1 1 1 1 1 1
/*55332*/ 000000000000000000000010000000000000000000000 1 0 0 0 0 0 0 0 0 0 1 1 1 1 1 1
/*55337*/ 000000000000000000000011000000000000000000000 1 0 0 0 0 0 0 0 0 1 1 1 1 1 1 1
/*55342*/ 000000000000000000000010000000000000000000000 1 0 0 0 0 0 0 0 0 1 1 1 1 1 1 1
/*55345*/ 000000000000000000000011000000000000000000000 1 0 0 0 0 0 0 0 1 1 1 1 1 1 1 1
/*55355*/ 000000000000000000000011011000000000000000000 1 0 0 0 0 0 0 0 0 1 1 1 1 1 1 1
/*55364*/ 000000000000000000000010000000000000000000000 1 0 0 0 0 0 0 0 1 1 1 1 1 1 1 1
/*55367*/ 000000000000000000000011100000000000000000000 1 0 0 0 0 0 0 0 1 1 1 1 1 1 1 1
/*55374*/ 000000000000000000000011010000000000000000000 1 0 0 0 0 0 0 0 0 0 1 1 1 1 1 1
/*55378*/ 000000000000000000000011000000000000000000000 1 0 0 0 0 0 0 0 0 1 1 1 1 1 1 1
/*55411*/ 000000000000000000000011000000000000000000000 1 0 0 0 0 0 0 0 1 1 1 1 1 1 1 1
/*55418*/ 000000000000000000000010000000000000000000000 1 0 0 0 0 0 0 0 1 1 1 1 1 1 1 1
/*55419*/ 000000000000000000000010000000000000000000000 1 0 0 0 0 0 0 0 1 1 1 1 1 1 1 1
/*55427*/ 000000000000000000000011000000000000000000000 1 0 0 0 0 0 0 0 0 1 1 1 1 1 1 1
/*55430*/ 000000000000000000000011111000000000000000000 1 0 0 0 0 0 0 0 1 1 1 1 1 1 1 1
/*55431*/ 000000000000000000000010000000000000000000000 1 0 0 0 0 0 0 0 0 1 1 1 1 1 1 1
/*55451*/ 000000000000000000000001000000000000000000000 1 0 0 0 0 0 0 0 0 1 1 1 1 1 1 1
/*55478*/ 000000000000000000000001000000000000000000000 1 0 0 0 0 0 0 0 0 1 1 1 1 1 1 1
/*55479*/ 000000000000000000000001000000000000000000000 1 0 0 0 0 0 0 0 0 1 1 1 1 1 1 1
/*55482*/ 000000000000000000000001000000000000000000000 1 0 0 0 0 0 0 0 0 1 1 1 1 1 1 1
/*55490*/ 000000000000000000000001000000000000000000000 1 0 0 0 0 0 0 0 1 1 1 1 1 1 1 1
/*55506*/ 000000000000000000000001000000000000000000000 1 0 0 0 0 0 0 0 0 1 1 1 1 1 1 1
/*55512*/ 000000000000000000000001101000100000100000000 1 0 0 0 0 0 0 0 0 1 1 1 1 1 1 1
/*55513*/ 000000000000000000000001000000000000000000000 1 0 0 0 0 0 0 0 0 1 1 1 1 1 1 1
/*55514*/ 000000000000000000000001000000000000000000000 1 0 0 0 0 0 0 0 0 0 1 1 1 1 1 1
/*55515*/ 000000000000000000000001100000000000000000000 1 0 0 0 0 0 0 0 0 1 1 1 1 1 1 1
/*55525*/ 000000000000000000000001000000000000000000000 1 0 0 0 0 0 0 0 0 0 1 1 1 1 1 1
/*55528*/ 000000000000000000000001000000000000000000000 1 0 0 0 0 0 0 0 1 1 1 1 1 1 1 1
/*55529*/ 000000000000000000000001000000000000000000000 1 0 0 0 0 0 0 0 0 1 1 1 1 1 1 1
/*55673*/ 000000000000000000000000101000000000000000000 1 0 0 0 0 0 0 0 0 0 1 1 1 1 1 1
/*55678*/ 000000000000000000000000100000000000000000000 1 0 0 0 0 0 0 0 0 0 1 1 1 1 1 1
/*55681*/ 000000000000000000000000111000000000000000000 1 0 0 0 0 0 0 0 0 0 1 1 1 1 1 1
/*55685*/ 000000000000000000000000100000000000000000000 1 0 0 0 0 0 0 0 0 1 1 1 1 1 1 1
/*55695*/ 000000000000000000000000101000000000000000000 1 0 0 0 0 0 0 0 0 1 1 1 1 1 1 1
/*55697*/ 000000000000000000000000100000000000000000000 1 0 0 0 0 0 0 0 0 1 1 1 1 1 1 1
/*55705*/ 000000000000000000000000111000000000000000000 1 0 0 0 0 0 0 0 0 1 1 1 1 1 1 1
/*55709*/ 000000000000000000000000100000100000000000000 1 0 0 0 0 0 0 0 0 1 1 1 1 1 1 1
/*55716*/ 000000000000000000000000101000000000000000000 1 0 0 0 0 0 0 0 0 0 1 1 1 1 1 1
/*55720*/ 000000000000000000000000110000000000000000000 1 0 0 0 0 0 0 0 0 1 1 1 1 1 1 1
/*55721*/ 000000000000000000000000100000000000000000000 1 0 0 0 0 0 0 0 0 1 1 1 1 1 1 1
/*55731*/ 000000000000000000000000110000000110000000100 1 0 0 0 0 0 0 0 0 1 1 1 1 1 1 1
/*55735*/ 000000000000000000000000100000000000000000000 1 0 0 0 0 0 0 0 0 1 1 1 1 1 1 1
/*55737*/ 000000000000000000000000100000000000000000000 1 0 0 0 0 0 0 0 0 0 1 1 1 1 1 1
/*55739*/ 000000000000000000000000100000000000000000000 1 0 0 0 0 0 0 0 0 1 1 1 1 1 1 1
/*55747*/ 000000000000000000000000100000000000000000000 1 0 0 0 0 0 0 0 0 1 1 1 1 1 1 1
/*55750*/ 000000000000000000000000100000000000000000000 1 0 0 0 0 0 0 0 0 1 1 1 1 1 1 1
/*55751*/ 000000000000000000000000110000000000000000000 1 0 0 0 0 0 0 0 0 0 1 1 1 1 1 1
/*55756*/ 000000000000000000000000111000000000000000000 1 0 0 0 0 0 0 0 0 1 1 1 1 1 1 1
/*55762*/ 000000000000000000000000111000000000000000000 1 0 0 0 0 0 0 0 0 1 1 1 1 1 1 1
/*55766*/ 000000000000000000000000100000000000000000000 1 0 0 0 0 0 0 0 0 0 1 1 1 1 1 1
/*55768*/ 000000000000000000000000111000000000000000000 1 0 0 0 0 0 0 0 0 0 1 1 1 1 1 1
/*55773*/ 000000000000000000000000110000000000000000000 1 0 0 0 0 0 0 0 0 1 1 1 1 1 1 1
/*55775*/ 000000000000000000000000100000000000000000000 1 0 0 0 0 0 0 0 0 0 1 1 1 1 1 1
/*55780*/ 000000000000000000000000111000000000000000000 1 0 0 0 0 0 0 0 0 0 1 1 1 1 1 1
/*55783*/ 000000000000000000000000100000000110000000000 1 0 0 0 0 0 0 0 0 1 1 1 1 1 1 1
/*55784*/ 000000000000000000000000100000000000000000000 1 0 0 0 0 0 0 0 0 1 1 1 1 1 1 1
/*55787*/ 000000000000000000000000110000000000000000000 1 0 0 0 0 0 0 0 0 1 1 1 1 1 1 1
/*55788*/ 000000000000000000000000100000000000000000000 1 0 0 0 0 0 0 0 0 0 1 1 1 1 1 1
/*55790*/ 000000000000000000000000111000000000000000000 1 0 0 0 0 0 0 0 0 0 1 1 1 1 1 1
/*55795*/ 000000000000000000000000100000000000000000000 1 0 0 0 0 0 0 0 0 1 1 1 1 1 1 1
/*55801*/ 000000000000000000000000101000000000100000000 1 0 0 0 0 0 0 0 0 1 1 1 1 1 1 1
/*55804*/ 000000000000000000000000111000000000000000000 1 0 0 0 0 0 0 0 0 0 1 1 1 1 1 1
/*55805*/ 000000000000000000000000100000000000000000000 1 0 0 0 0 0 0 0 0 0 1 1 1 1 1 1
/*55815*/ 000000000000000000000000010000000000000000000 1 0 0 0 0 0 0 0 0 0 1 1 1 1 1 1
/*55820*/ 000000000000000000000000010000000000000000000 1 0 0 0 0 0 0 0 0 1 1 1 1 1 1 1
/*55829*/ 000000000000000000000000011000000000000000000 1 0 0 0 0 0 0 0 0 1 1 1 1 1 1 1
/*55838*/ 000000000000000000000000011000000000000000000 1 0 0 0 0 0 0 0 0 1 1 1 1 1 1 1
/*55851*/ 000000000000000000000000010000000000000000000 1 0 0 0 0 0 0 0 0 1 1 1 1 1 1 1
/*55902*/ 000000000000000000000000010000000000000000000 1 0 0 0 0 0 0 0 0 1 1 1 1 1 1 1
/*55986*/ 000000000000000000000000001000000000000000000 1 0 0 0 0 0 0 0 0 0 1 1 1 1 1 1
/*55988*/ 000000000000000000000000001000000000000000000 1 0 0 0 0 0 0 0 0 0 1 1 1 1 1 1
/*55998*/ 000000000000000000000000001000000000000000000 1 0 0 0 0 0 0 0 0 1 1 1 1 1 1 1
/*56000*/ 000000000000000000000000001000000000000000000 1 0 0 0 0 0 0 0 0 0 1 1 1 1 1 1
/*56068*/ 000000000000000000000000001000110000000000000 1 0 0 0 0 0 0 0 0 1 1 1 1 1 1 1
/*56279*/ 000000000000000000000000000111000000000000000 1 0 0 0 0 0 0 0 0 0 0 1 1 1 1 1
/*56280*/ 000000000000000000000000000111000000000000000 1 0 0 0 0 0 0 0 0 0 1 1 1 1 1 1
/*56282*/ 000000000000000000000000000111000000000000000 1 0 0 0 0 0 0 0 0 0 1 1 1 1 1 1
/*56286*/ 000000000000000000000000000100000000000000000 1 0 0 0 0 0 0 0 0 0 1 1 1 1 1 1
/*56288*/ 000000000000000000000000000110000000000000000 1 0 0 0 0 0 0 0 0 0 1 1 1 1 1 1
/*56289*/ 000000000000000000000000000100001000000000000 1 0 0 0 0 0 0 0 0 0 1 1 1 1 1 1
/*56295*/ 000000000000000000000000000100000000000000000 1 0 0 0 0 0 0 0 0 0 1 1 1 1 1 1
/*56298*/ 000000000000000000000000000111000000000000000 1 0 0 0 0 0 0 0 0 0 1 1 1 1 1 1
/*56307*/ 000000000000000000000000000100000000000000000 1 0 0 0 0 0 0 0 0 0 1 1 1 1 1 1
/*56309*/ 000000000000000000000000000111100000000000000 1 0 0 0 0 0 0 0 0 0 0 0 1 1 1 1
/*56310*/ 000000000000000000000000000101110000000000000 1 0 0 0 0 0 0 0 0 0 1 1 1 1 1 1
/*56318*/ 000000000000000000000000000100000000000000000 1 0 0 0 0 0 0 0 0 0 1 1 1 1 1 1
/*56333*/ 000000000000000000000000000100000000000000000 1 0 0 0 0 0 0 0 0 0 1 1 1 1 1 1
/*56334*/ 000000000000000000000000000100000000000000000 1 0 0 0 0 0 0 0 0 0 0 1 1 1 1 1
/*56335*/ 000000000000000000000000000110110000000000000 1 0 0 0 0 0 0 0 0 0 1 1 1 1 1 1
/*56336*/ 000000000000000000000000000110000000000000000 1 0 0 0 0 0 0 0 0 0 0 0 1 1 1 1
/*56339*/ 000000000000000000000000000100000000000000000 1 0 0 0 0 0 0 0 0 0 0 0 1 1 1 1
/*56343*/ 000000000000000000000000000100000000000000000 1 0 0 0 0 0 0 0 0 0 0 1 1 1 1 1
/*56344*/ 000000000000000000000000000111000000101000000 1 0 0 0 0 0 0 0 0 0 1 1 1 1 1 1
/*56345*/ 000000000000000000000000000111100000000000000 1 0 0 0 0 0 0 0 0 0 0 1 1 1 1 1
/*56348*/ 000000000000000000000000000111000000000000010 1 0 0 0 0 0 0 0 0 0 1 1 1 1 1 1
/*56349*/ 000000000000000000000000000101000000000011000 1 0 0 0 0 0 0 0 0 0 1 1 1 1 1 1
/*56353*/ 000000000000000000000000000111000000000000000 1 0 0 0 0 0 0 0 0 0 1 1 1 1 1 1
/*56354*/ 000000000000000000000000000100000000000000000 1 0 0 0 0 0 0 0 0 0 0 1 1 1 1 1
/*56355*/ 000000000000000000000000000111100000000000000 1 0 0 0 0 0 0 0 0 0 0 1 1 1 1 1
/*56358*/ 000000000000000000000000000100000000000000000 1 0 0 0 0 0 0 0 0 0 1 1 1 1 1 1
/*56360*/ 000000000000000000000000000100000000000000000 1 0 0 0 0 0 0 0 0 0 1 1 1 1 1 1
/*56362*/ 000000000000000000000000000101000000000000000 1 0 0 0 0 0 0 0 0 0 1 1 1 1 1 1
/*56365*/ 000000000000000000000000000101000000000000000 1 0 0 0 0 0 0 0 0 0 1 1 1 1 1 1
/*56370*/ 000000000000000000000000000111000000000000000 1 0 0 0 0 0 0 0 0 0 1 1 1 1 1 1
/*56372*/ 000000000000000000000000000111111000000000000 1 0 0 0 0 0 0 0 0 0 0 1 1 1 1 1
/*56373*/ 000000000000000000000000000111010000000000000 1 0 0 0 0 0 0 0 0 0 0 1 1 1 1 1
/*56383*/ 000000000000000000000000000100000000000000000 1 0 0 0 0 0 0 0 0 0 1 1 1 1 1 1
/*56388*/ 000000000000000000000000000011000000000000000 1 0 0 0 0 0 0 0 0 0 0 0 1 1 1 1
/*56397*/ 000000000000000000000000000010000000000000000 1 0 0 0 0 0 0 0 0 0 0 1 1 1 1 1
/*56405*/ 000000000000000000000000000010100100000000000 1 0 0 0 0 0 0 0 0 0 1 1 1 1 1 1
/*56411*/ 000000000000000000000000000011000000000000000 1 0 0 0 0 0 0 0 0 0 1 1 1 1 1 1
/*56414*/ 000000000000000000000000000011000000000000000 1 0 0 0 0 0 0 0 0 0 1 1 1 1 1 1
/*56415*/ 000000000000000000000000000010000000000000000 1 0 0 0 0 0 0 0 0 0 1 1 1 1 1 1
/*56436*/ 000000000000000000000000000011000000000000000 1 0 0 0 0 0 0 0 0 0 1 1 1 1 1 1
/*56442*/ 000000000000000000000000000011000000000000000 1 0 0 0 0 0 0 0 0 0 0 1 1 1 1 1
/*56443*/ 000000000000000000000000000011000000000000000 1 0 0 0 0 0 0 0 0 0 1 1 1 1 1 1
/*56445*/ 000000000000000000000000000001000000000000000 1 0 0 0 0 0 0 0 0 0 0 1 1 1 1 1
/*56450*/ 000000000000000000000000000001111000000000000 1 0 0 0 0 0 0 0 0 0 0 1 1 1 1 1
/*56457*/ 000000000000000000000000000001000000000000000 1 0 0 0 0 0 0 0 0 0 0 1 1 1 1 1
/*56458*/ 000000000000000000000000000001000000000000000 1 0 0 0 0 0 0 0 0 0 0 1 1 1 1 1
/*56486*/ 000000000000000000000000000001000000000000000 1 0 0 0 0 0 0 0 0 0 0 0 1 1 1 1
/*56490*/ 000000000000000000000000000001000000000000000 1 0 0 0 0 0 0 0 0 0 1 1 1 1 1 1
/*56620*/ 000000000000000000000000000000110000000000000 1 0 0 0 0 0 0 0 0 0 0 0 0 1 1 1
/*56627*/ 000000000000000000000000000000000110000000000 1 0 0 0 0 0 0 0 0 0 0 0 1 1 1 1
/*56644*/ 000000000000000000000000000000110000000000000 1 0 0 0 0 0 0 0 0 0 0 0 0 1 1 1
/*56646*/ 000000000000000000000000000000000010000000000 1 0 0 0 0 0 0 0 0 0 0 0 0 1 1 1
/*56659*/ 000000000000000000000000000000110000000000000 1 0 0 0 0 0 0 0 0 0 0 0 0 1 1 1
/*56661*/ 000000000000000000000000000000101000000000000 1 0 0 0 0 0 0 0 0 0 0 0 0 1 1 1
/*56669*/ 000000000000000000000000000000101100000000000 1 0 0 0 0 0 0 0 0 0 0 0 1 1 1 1
/*56670*/ 000000000000000000000000000000111000000000000 1 0 0 0 0 0 0 0 0 0 0 0 0 1 1 1
/*56677*/ 000000000000000000000000000000101100000000000 1 0 0 0 0 0 0 0 0 0 0 0 1 1 1 1
/*56678*/ 000000000000000000000000000000111000000000000 1 0 0 0 0 0 0 0 0 0 0 0 0 1 1 1
/*56679*/ 000000000000000000000000000000111000000000000 1 0 0 0 0 0 0 0 0 0 0 0 1 1 1 1
/*56680*/ 000000000000000000000000000000111100000000000 1 0 0 0 0 0 0 0 0 0 0 0 1 1 1 1
/*56685*/ 000000000000000000000000000000110000000000000 1 0 0 0 0 0 0 0 0 0 0 0 1 1 1 1
/*56686*/ 000000000000000000000000000000101000000000000 1 0 0 0 0 0 0 0 0 0 0 0 0 1 1 1
/*56687*/ 000000000000000000000000000000111100000000000 1 0 0 0 0 0 0 0 0 0 0 0 1 1 1 1
/*56689*/ 000000000000000000000000000000111000000000000 1 0 0 0 0 0 0 0 0 0 0 0 1 1 1 1
/*56690*/ 000000000000000000000000000000111100000000000 1 0 0 0 0 0 0 0 0 0 0 1 1 1 1 1
/*56693*/ 000000000000000000000000000000111110000000000 1 0 0 0 0 0 0 0 0 0 0 0 1 1 1 1
/*56695*/ 000000000000000000000000000000110000000100000 1 0 0 0 0 0 0 0 0 0 0 1 1 1 1 1
/*56698*/ 000000000000000000000000000000110000000000000 1 0 0 0 0 0 0 0 0 0 0 1 1 1 1 1
/*56699*/ 000000000000000000000000000000100000000000000 1 0 0 0 0 0 0 0 0 0 0 1 1 1 1 1
/*56702*/ 000000000000000000000000000000111000000000000 1 0 0 0 0 0 0 0 0 0 0 1 1 1 1 1
/*56703*/ 000000000000000000000000000000111000000000100 1 0 0 0 0 0 0 0 0 0 0 1 1 1 1 1
/*56704*/ 000000000000000000000000000000110000000000000 1 0 0 0 0 0 0 0 0 0 0 1 1 1 1 1
/*56710*/ 000000000000000000000000000000111000000000000 1 0 0 0 0 0 0 0 0 0 0 0 0 1 1 1
/*56713*/ 000000000000000000000000000000111110000000000 1 0 0 0 0 0 0 0 0 0 0 0 1 1 1 1
/*56716*/ 000000000000000000000000000000110000000000000 1 0 0 0 0 0 0 0 0 0 0 1 1 1 1 1
/*56717*/ 000000000000000000000000000000111000000000000 1 0 0 0 0 0 0 0 0 0 0 0 1 1 1 1
/*56718*/ 000000000000000000000000000000110000000000000 1 0 0 0 0 0 0 0 0 0 0 1 1 1 1 1
/*56726*/ 000000000000000000000000000000111000000000111 1 0 0 0 0 0 0 0 0 0 0 1 1 1 1 1
/*56733*/ 000000000000000000000000000000111000000000000 1 0 0 0 0 0 0 0 0 0 0 0 1 1 1 1
/*56743*/ 000000000000000000000000000000111000000000000 1 0 0 0 0 0 0 0 0 0 0 0 1 1 1 1
/*56744*/ 000000000000000000000000000000110100000000000 1 0 0 0 0 0 0 0 0 0 0 0 1 1 1 1
/*56767*/ 000000000000000000000000000000101100000000000 1 0 0 0 0 0 0 0 0 0 0 0 1 1 1 1
/*56773*/ 000000000000000000000000000000110000000000000 1 0 0 0 0 0 0 0 0 0 0 0 0 1 1 1
/*56777*/ 000000000000000000000000000000101001000000000 1 0 0 0 0 0 0 0 0 0 0 0 1 1 1 1
/*56779*/ 000000000000000000000000000000110000000000000 1 0 0 0 0 0 0 0 0 0 0 0 1 1 1 1
/*56780*/ 000000000000000000000000000000111000000000000 1 0 0 0 0 0 0 0 0 0 0 0 1 1 1 1
/*56783*/ 000000000000000000000000000000111111000000000 1 0 0 0 0 0 0 0 0 0 0 0 1 1 1 1
/*56789*/ 000000000000000000000000000000110111000000000 1 0 0 0 0 0 0 0 0 0 0 0 0 1 1 1
/*56790*/ 000000000000000000000000000000101100000000000 1 0 0 0 0 0 0 0 0 0 0 0 1 1 1 1
/*56791*/ 000000000000000000000000000000110000000000000 1 0 0 0 0 0 0 0 0 0 0 1 1 1 1 1
/*56792*/ 000000000000000000000000000000110000000000000 1 0 0 0 0 0 0 0 0 0 0 1 1 1 1 1
/*56793*/ 000000000000000000000000000000111000000000000 1 0 0 0 0 0 0 0 0 0 0 1 1 1 1 1
/*56797*/ 000000000000000000000000000000110000000000000 1 0 0 0 0 0 0 0 0 0 0 1 1 1 1 1
/*56798*/ 000000000000000000000000000000100100000000000 1 0 0 0 0 0 0 0 0 0 0 0 1 1 1 1
/*56799*/ 000000000000000000000000000000110000000000000 1 0 0 0 0 0 0 0 0 0 0 0 0 1 1 1
/*56809*/ 000000000000000000000000000000110000000000000 1 0 0 0 0 0 0 0 0 0 0 0 0 1 1 1
/*56810*/ 000000000000000000000000000000101000000000000 1 0 0 0 0 0 0 0 0 0 0 0 0 1 1 1
/*56811*/ 000000000000000000000000000000110000000000000 1 0 0 0 0 0 0 0 0 0 0 1 1 1 1 1
/*56812*/ 000000000000000000000000000000111000000000000 1 0 0 0 0 0 0 0 0 0 0 0 1 1 1 1
/*56813*/ 000000000000000000000000000000111000000000000 1 0 0 0 0 0 0 0 0 0 0 0 0 1 1 1
/*56820*/ 000000000000000000000000000000100000000000000 1 0 0 0 0 0 0 0 0 0 0 1 1 1 1 1
/*56822*/ 000000000000000000000000000000111000000000000 1 0 0 0 0 0 0 0 0 0 0 1 1 1 1 1
/*56857*/ 000000000000000000000000000000011000000000000 1 0 0 0 0 0 0 0 0 0 0 0 0 1 1 1
/*56882*/ 000000000000000000000000000000010000000000000 1 0 0 0 0 0 0 0 0 0 0 0 1 1 1 1
/*56904*/ 000000000000000000000000000000010000000000000 1 0 0 0 0 0 0 0 0 0 0 0 0 1 1 1
/*56905*/ 000000000000000000000000000000000100000000000 1 0 0 0 0 0 0 0 0 0 0 0 0 1 1 1
/*56968*/ 000000000000000000000000000000011110000000000 1 0 0 0 0 0 0 0 0 0 0 0 0 1 1 1
/*56976*/ 000000000000000000000000000000011110000000000 1 0 0 0 0 0 0 0 0 0 0 0 1 1 1 1
/*56977*/ 000000000000000000000000000000011100000000000 1 0 0 0 0 0 0 0 0 0 0 0 1 1 1 1
/*56979*/ 000000000000000000000000000000011100000000000 1 0 0 0 0 0 0 0 0 0 0 1 1 1 1 1
/*56987*/ 000000000000000000000000000000011000000000000 1 0 0 0 0 0 0 0 0 0 0 0 1 1 1 1
/*57047*/ 000000000000000000000000000000001000000000000 1 0 0 0 0 0 0 0 0 0 0 1 1 1 1 1
/*57112*/ 000000000000000000000000000000001000000000000 1 0 0 0 0 0 0 0 0 0 0 0 0 1 1 1
/*57226*/ 000000000000000000000000000000000110000000000 1 0 0 0 0 0 0 0 0 0 0 0 0 0 1 1
/*57227*/ 000000000000000000000000000000000111010000000 1 0 0 0 0 0 0 0 0 0 0 0 0 1 1 1
/*57228*/ 000000000000000000000000000000000111000000000 1 0 0 0 0 0 0 0 0 0 0 0 0 1 1 1
/*57229*/ 000000000000000000000000000000000100000000000 1 0 0 0 0 0 0 0 0 0 0 0 0 0 1 1
/*57230*/ 000000000000000000000000000000000110000000000 1 0 0 0 0 0 0 0 0 0 0 0 0 1 1 1
/*57231*/ 000000000000000000000000000000000111000000000 1 0 0 0 0 0 0 0 0 0 0 0 0 0 1 1
/*57234*/ 000000000000000000000000000000000110000000000 1 0 0 0 0 0 0 0 0 0 0 0 0 1 1 1
/*57236*/ 000000000000000000000000000000000100000100000 1 0 0 0 0 0 0 0 0 0 0 0 0 1 1 1
/*57240*/ 000000000000000000000000000000000111000000000 1 0 0 0 0 0 0 0 0 0 0 0 0 1 1 1
/*57241*/ 000000000000000000000000000000000111000000000 1 0 0 0 0 0 0 0 0 0 0 0 0 1 1 1
/*57242*/ 000000000000000000000000000000000000101000000 1 0 0 0 0 0 0 0 0 0 0 0 0 0 1 1
/*57244*/ 000000000000000000000000000000000100000000000 1 0 0 0 0 0 0 0 0 0 0 0 0 1 1 1
/*57252*/ 000000000000000000000000000000000110000000000 1 0 0 0 0 0 0 0 0 0 0 0 0 1 1 1
/*57254*/ 000000000000000000000000000000000111000000000 1 0 0 0 0 0 0 0 0 0 0 0 1 1 1 1
/*57256*/ 000000000000000000000000000000000111000000000 1 0 0 0 0 0 0 0 0 0 0 0 0 0 1 1
/*57258*/ 000000000000000000000000000000000111000000000 1 0 0 0 0 0 0 0 0 0 0 0 0 0 1 1
/*57259*/ 000000000000000000000000000000000000110000000 1 0 0 0 0 0 0 0 0 0 0 0 0 0 1 1
/*57260*/ 000000000000000000000000000000000111100000000 1 0 0 0 0 0 0 0 0 0 0 0 0 1 1 1
/*57261*/ 000000000000000000000000000000000110000000000 1 0 0 0 0 0 0 0 0 0 0 0 0 1 1 1
/*57266*/ 000000000000000000000000000000000101000000000 1 0 0 0 0 0 0 0 0 0 0 0 0 0 1 1
/*57267*/ 000000000000000000000000000000000111100011000 1 0 0 0 0 0 0 0 0 0 0 0 0 0 1 1
/*57269*/ 000000000000000000000000000000000100000000000 1 0 0 0 0 0 0 0 0 0 0 0 1 1 1 1
/*57271*/ 000000000000000000000000000000000110000000000 1 0 0 0 0 0 0 0 0 0 0 0 0 0 1 1
/*57272*/ 000000000000000000000000000000000111110000000 1 0 0 0 0 0 0 0 0 0 0 0 0 0 1 1
/*57273*/ 000000000000000000000000000000000110000000000 1 0 0 0 0 0 0 0 0 0 0 0 0 1 1 1
/*57275*/ 000000000000000000000000000000000111000000000 1 0 0 0 0 0 0 0 0 0 0 0 0 1 1 1
/*57276*/ 000000000000000000000000000000000110000000000 1 0 0 0 0 0 0 0 0 0 0 0 0 1 1 1
/*57279*/ 000000000000000000000000000000000100000000000 1 0 0 0 0 0 0 0 0 0 0 0 0 1 1 1
/*57280*/ 000000000000000000000000000000000100000000000 1 0 0 0 0 0 0 0 0 0 0 0 0 1 1 1
/*57281*/ 000000000000000000000000000000000100000000000 1 0 0 0 0 0 0 0 0 0 0 0 1 1 1 1
/*57282*/ 000000000000000000000000000000000100000000000 1 0 0 0 0 0 0 0 0 0 0 0 0 1 1 1
/*57283*/ 000000000000000000000000000000000111000000000 1 0 0 0 0 0 0 0 0 0 0 0 1 1 1 1
/*57284*/ 000000000000000000000000000000000100000000000 1 0 0 0 0 0 0 0 0 0 0 0 0 0 1 1
/*57285*/ 000000000000000000000000000000000111000000000 1 0 0 0 0 0 0 0 0 0 0 0 1 1 1 1
/*57286*/ 000000000000000000000000000000000100000000000 1 0 0 0 0 0 0 0 0 0 0 0 0 1 1 1
/*57288*/ 000000000000000000000000000000000111000000000 1 0 0 0 0 0 0 0 0 0 0 0 0 0 1 1
/*57290*/ 000000000000000000000000000000000100000000000 1 0 0 0 0 0 0 0 0 0 0 0 1 1 1 1
/*57291*/ 000000000000000000000000000000000101010000000 1 0 0 0 0 0 0 0 0 0 0 0 0 1 1 1
/*57292*/ 000000000000000000000000000000000101000000000 1 0 0 0 0 0 0 0 0 0 0 0 0 0 1 1
/*57293*/ 000000000000000000000000000000000101000000000 1 0 0 0 0 0 0 0 0 0 0 0 0 1 1 1
/*57294*/ 000000000000000000000000000000000111000000000 1 0 0 0 0 0 0 0 0 0 0 0 0 1 1 1
/*57296*/ 000000000000000000000000000000000100000000000 1 0 0 0 0 0 0 0 0 0 0 0 0 1 1 1
/*57297*/ 000000000000000000000000000000000111000000000 1 0 0 0 0 0 0 0 0 0 0 0 0 1 1 1
/*57298*/ 000000000000000000000000000000000111000000000 1 0 0 0 0 0 0 0 0 0 0 0 0 1 1 1
/*57299*/ 000000000000000000000000000000000101000000000 1 0 0 0 0 0 0 0 0 0 0 0 0 1 1 1
/*57300*/ 000000000000000000000000000000000101000000000 1 0 0 0 0 0 0 0 0 0 0 0 0 1 1 1
/*57301*/ 000000000000000000000000000000000111000000000 1 0 0 0 0 0 0 0 0 0 0 0 1 1 1 1
/*57303*/ 000000000000000000000000000000000111110000000 1 0 0 0 0 0 0 0 0 0 0 0 0 1 1 1
/*57304*/ 000000000000000000000000000000000111000000000 1 0 0 0 0 0 0 0 0 0 0 0 0 1 1 1
/*57307*/ 000000000000000000000000000000000100000000000 1 0 0 0 0 0 0 0 0 0 0 0 0 1 1 1
/*57312*/ 000000000000000000000000000000000110000000000 1 0 0 0 0 0 0 0 0 0 0 0 0 0 1 1
/*57316*/ 000000000000000000000000000000000101000000000 1 0 0 0 0 0 0 0 0 0 0 0 0 0 1 1
/*57317*/ 000000000000000000000000000000000101000000000 1 0 0 0 0 0 0 0 0 0 0 0 0 1 1 1
/*57321*/ 000000000000000000000000000000000111000000000 1 0 0 0 0 0 0 0 0 0 0 0 0 0 1 1
/*57322*/ 000000000000000000000000000000000110000000000 1 0 0 0 0 0 0 0 0 0 0 0 1 1 1 1
/*57324*/ 000000000000000000000000000000000111000000000 1 0 0 0 0 0 0 0 0 0 0 0 0 1 1 1
/*57328*/ 000000000000000000000000000000000110000000000 1 0 0 0 0 0 0 0 0 0 0 0 1 1 1 1
/*57330*/ 000000000000000000000000000000000101111000000 1 0 0 0 0 0 0 0 0 0 0 0 0 0 1 1
/*57332*/ 000000000000000000000000000000000100100000000 1 0 0 0 0 0 0 0 0 0 0 0 1 1 1 1
/*57333*/ 000000000000000000000000000000000111110000000 1 0 0 0 0 0 0 0 0 0 0 0 0 1 1 1
/*57374*/ 000000000000000000000000000000000110000000000 1 0 0 0 0 0 0 0 0 0 0 0 0 1 1 1
/*57398*/ 000000000000000000000000000000000100000000000 1 0 0 0 0 0 0 0 0 0 0 0 0 1 1 1
/*57399*/ 000000000000000000000000000000000111000000000 1 0 0 0 0 0 0 0 0 0 0 0 0 0 1 1
/*57400*/ 000000000000000000000000000000000111000000000 1 0 0 0 0 0 0 0 0 0 0 0 0 0 1 1
/*57401*/ 000000000000000000000000000000000100000000000 1 0 0 0 0 0 0 0 0 0 0 0 0 1 1 1
/*57402*/ 000000000000000000000000000000000111000000000 1 0 0 0 0 0 0 0 0 0 0 0 0 1 1 1
/*57403*/ 000000000000000000000000000000000111110000000 1 0 0 0 0 0 0 0 0 0 0 0 0 0 1 1
/*57404*/ 000000000000000000000000000000000100000000000 1 0 0 0 0 0 0 0 0 0 0 0 0 0 1 1
/*57405*/ 000000000000000000000000000000000111000000000 1 0 0 0 0 0 0 0 0 0 0 0 0 1 1 1
/*57406*/ 000000000000000000000000000000000100000000000 1 0 0 0 0 0 0 0 0 0 0 0 0 0 1 1
/*57407*/ 000000000000000000000000000000000111000000000 1 0 0 0 0 0 0 0 0 0 0 0 1 1 1 1
/*57411*/ 000000000000000000000000000000000110000000000 1 0 0 0 0 0 0 0 0 0 0 0 0 0 1 1
/*57412*/ 000000000000000000000000000000000111000000000 1 0 0 0 0 0 0 0 0 0 0 0 0 0 1 1
/*57414*/ 000000000000000000000000000000000111000000000 1 0 0 0 0 0 0 0 0 0 0 0 0 1 1 1
/*57415*/ 000000000000000000000000000000000111000000000 1 0 0 0 0 0 0 0 0 0 0 0 0 0 1 1
/*57416*/ 000000000000000000000000000000000100000000000 1 0 0 0 0 0 0 0 0 0 0 0 0 0 1 1
/*57417*/ 000000000000000000000000000000000110000000000 1 0 0 0 0 0 0 0 0 0 0 0 0 0 1 1
/*57418*/ 000000000000000000000000000000000100000000000 1 0 0 0 0 0 0 0 0 0 0 0 1 1 1 1
/*57419*/ 000000000000000000000000000000000100000000000 1 0 0 0 0 0 0 0 0 0 0 0 0 1 1 1
/*57420*/ 000000000000000000000000000000000100000000000 1 0 0 0 0 0 0 0 0 0 0 0 0 0 1 1
/*57421*/ 000000000000000000000000000000000110000000000 1 0 0 0 0 0 0 0 0 0 0 0 0 1 1 1
/*57422*/ 000000000000000000000000000000000100000000000 1 0 0 0 0 0 0 0 0 0 0 0 0 1 1 1
/*57423*/ 000000000000000000000000000000000100000000000 1 0 0 0 0 0 0 0 0 0 0 0 0 1 1 1
/*57424*/ 000000000000000000000000000000000100000000000 1 0 0 0 0 0 0 0 0 0 0 0 0 0 1 1
/*57426*/ 000000000000000000000000000000000110000000000 1 0 0 0 0 0 0 0 0 0 0 0 0 0 1 1
/*57427*/ 000000000000000000000000000000000111000000000 1 0 0 0 0 0 0 0 0 0 0 0 0 1 1 1
/*57428*/ 000000000000000000000000000000000100000000000 1 0 0 0 0 0 0 0 0 0 0 0 0 0 1 1
/*57431*/ 000000000000000000000000000000000100000000000 1 0 0 0 0 0 0 0 0 0 0 0 0 1 1 1
/*57433*/ 000000000000000000000000000000000110000000000 1 0 0 0 0 0 0 0 0 0 0 0 0 1 1 1
/*57434*/ 000000000000000000000000000000000101000000000 1 0 0 0 0 0 0 0 0 0 0 0 0 0 1 1
/*57435*/ 000000000000000000000000000000000111000000000 1 0 0 0 0 0 0 0 0 0 0 0 0 0 1 1
/*57436*/ 000000000000000000000000000000000110000000000 1 0 0 0 0 0 0 0 0 0 0 0 1 1 1 1
/*57440*/ 000000000000000000000000000000000101000000000 1 0 0 0 0 0 0 0 0 0 0 0 0 0 1 1
/*57441*/ 000000000000000000000000000000000101000000000 1 0 0 0 0 0 0 0 0 0 0 0 0 1 1 1
/*57442*/ 000000000000000000000000000000000110000000000 1 0 0 0 0 0 0 0 0 0 0 0 0 1 1 1
/*57443*/ 000000000000000000000000000000000110000000000 1 0 0 0 0 0 0 0 0 0 0 0 0 0 1 1
/*57445*/ 000000000000000000000000000000000111000000000 1 0 0 0 0 0 0 0 0 0 0 0 0 1 1 1
/*57446*/ 000000000000000000000000000000000101000000000 1 0 0 0 0 0 0 0 0 0 0 0 0 0 1 1
/*57451*/ 000000000000000000000000000000000100000000000 1 0 0 0 0 0 0 0 0 0 0 0 1 1 1 1
/*57452*/ 000000000000000000000000000000000101000000000 1 0 0 0 0 0 0 0 0 0 0 0 0 0 1 1
/*57453*/ 000000000000000000000000000000000100100000000 1 0 0 0 0 0 0 0 0 0 0 0 0 1 1 1
/*57454*/ 000000000000000000000000000000000111000000000 1 0 0 0 0 0 0 0 0 0 0 0 0 0 1 1
/*57455*/ 000000000000000000000000000000000101110000000 1 0 0 0 0 0 0 0 0 0 0 0 0 1 1 1
/*57456*/ 000000000000000000000000000000000111010100000 1 0 0 0 0 0 0 0 0 0 0 0 0 0 1 1
/*57462*/ 000000000000000000000000000000000110100000000 1 0 0 0 0 0 0 0 0 0 0 0 0 1 1 1
/*57465*/ 000000000000000000000000000000000101000000000 1 0 0 0 0 0 0 0 0 0 0 0 0 0 1 1
/*57467*/ 000000000000000000000000000000000000110000000 1 0 0 0 0 0 0 0 0 0 0 0 0 0 1 1
/*57468*/ 000000000000000000000000000000000100000000000 1 0 0 0 0 0 0 0 0 0 0 0 0 1 1 1
/*57469*/ 000000000000000000000000000000000100000000000 1 0 0 0 0 0 0 0 0 0 0 0 1 1 1 1
/*57470*/ 000000000000000000000000000000000110000000000 1 0 0 0 0 0 0 0 0 0 0 0 0 0 1 1
/*57472*/ 000000000000000000000000000000000100000000000 1 0 0 0 0 0 0 0 0 0 0 0 0 0 1 1
/*57473*/ 000000000000000000000000000000000100000000000 1 0 0 0 0 0 0 0 0 0 0 0 0 0 1 1
/*57475*/ 000000000000000000000000000000000110011000000 1 0 0 0 0 0 0 0 0 0 0 0 0 0 1 1
/*57478*/ 000000000000000000000000000000000100000000000 1 0 0 0 0 0 0 0 0 0 0 0 0 1 1 1
/*57479*/ 000000000000000000000000000000000110000000000 1 0 0 0 0 0 0 0 0 0 0 0 1 1 1 1
/*57481*/ 000000000000000000000000000000000100000000000 1 0 0 0 0 0 0 0 0 0 0 0 0 1 1 1
/*57482*/ 000000000000000000000000000000000100000000000 1 0 0 0 0 0 0 0 0 0 0 0 0 1 1 1
/*57484*/ 000000000000000000000000000000000111000000000 1 0 0 0 0 0 0 0 0 0 0 0 0 1 1 1
/*57486*/ 000000000000000000000000000000000000010000000 1 0 0 0 0 0 0 0 0 0 0 0 0 0 1 1
/*57488*/ 000000000000000000000000000000000111111000000 1 0 0 0 0 0 0 0 0 0 0 0 0 1 1 1
/*57489*/ 000000000000000000000000000000000100000000000 1 0 0 0 0 0 0 0 0 0 0 0 0 1 1 1
/*57491*/ 000000000000000000000000000000000111000000000 1 0 0 0 0 0 0 0 0 0 0 0 0 0 1 1
/*57493*/ 000000000000000000000000000000000100100000000 1 0 0 0 0 0 0 0 0 0 0 0 0 1 1 1
/*57496*/ 000000000000000000000000000000000111000000000 1 0 0 0 0 0 0 0 0 0 0 0 0 0 1 1
/*57497*/ 000000000000000000000000000000000000100000000 1 0 0 0 0 0 0 0 0 0 0 0 0 0 1 1
/*57525*/ 000000000000000000000000000000000000101000000 1 0 0 0 0 0 0 0 0 0 0 0 0 0 1 1
/*57546*/ 000000000000000000000000000000000111000000000 1 0 0 0 0 0 0 0 0 0 0 0 0 0 1 1
/*57547*/ 000000000000000000000000000000000100000000000 1 0 0 0 0 0 0 0 0 0 0 0 0 0 1 1
/*57548*/ 000000000000000000000000000000000110000000000 1 0 0 0 0 0 0 0 0 0 0 0 0 1 1 1
/*57549*/ 000000000000000000000000000000000110000000000 1 0 0 0 0 0 0 0 0 0 0 0 0 0 1 1
/*57553*/ 000000000000000000000000000000000110000000000 1 0 0 0 0 0 0 0 0 0 0 0 0 0 1 1
/*57554*/ 000000000000000000000000000000000110000000000 1 0 0 0 0 0 0 0 0 0 0 0 0 1 1 1
/*57555*/ 000000000000000000000000000000000000101000000 1 0 0 0 0 0 0 0 0 0 0 0 0 1 1 1
/*57556*/ 000000000000000000000000000000000111000000000 1 0 0 0 0 0 0 0 0 0 0 0 0 0 1 1
/*57566*/ 000000000000000000000000000000000000110000000 1 0 0 0 0 0 0 0 0 0 0 0 0 0 0 1
/*57569*/ 000000000000000000000000000000000000100000000 1 0 0 0 0 0 0 0 0 0 0 0 0 0 1 1
/*57579*/ 000000000000000000000000000000000000010000000 1 0 0 0 0 0 0 0 0 0 0 0 0 0 1 1
/*57580*/ 000000000000000000000000000000000100100100000 1 0 0 0 0 0 0 0 0 0 0 0 0 0 1 1
/*57582*/ 000000000000000000000000000000000100000000000 1 0 0 0 0 0 0 0 0 0 0 0 0 0 1 1
/*57583*/ 000000000000000000000000000000000000110000000 1 0 0 0 0 0 0 0 0 0 0 0 0 0 1 1
/*57584*/ 000000000000000000000000000000000111000000000 1 0 0 0 0 0 0 0 0 0 0 0 0 0 1 1
/*57585*/ 000000000000000000000000000000000111111000000 1 0 0 0 0 0 0 0 0 0 0 0 0 1 1 1
/*57586*/ 000000000000000000000000000000000111100000000 1 0 0 0 0 0 0 0 0 0 0 0 0 0 1 1
/*57753*/ 000000000000000000000000000000000010000000000 1 0 0 0 0 0 0 0 0 0 0 0 1 1 1 1
/*57759*/ 000000000000000000000000000000000010000000000 1 0 0 0 0 0 0 0 0 0 0 0 0 1 1 1
/*57763*/ 000000000000000000000000000000000011000000000 1 0 0 0 0 0 0 0 0 0 0 0 0 0 1 1
/*57771*/ 000000000000000000000000000000000010000000000 1 0 0 0 0 0 0 0 0 0 0 0 0 0 1 1
/*57785*/ 000000000000000000000000000000000011000000000 1 0 0 0 0 0 0 0 0 0 0 0 0 1 1 1
/*57786*/ 000000000000000000000000000000000011000000000 1 0 0 0 0 0 0 0 0 0 0 0 0 0 1 1
/*57789*/ 000000000000000000000000000000000010000000000 1 0 0 0 0 0 0 0 0 0 0 0 0 1 1 1
/*57796*/ 000000000000000000000000000000000010000000000 1 0 0 0 0 0 0 0 0 0 0 0 0 0 1 1
/*57797*/ 000000000000000000000000000000000010000000000 1 0 0 0 0 0 0 0 0 0 0 0 0 0 1 1
/*57798*/ 000000000000000000000000000000000011000000000 1 0 0 0 0 0 0 0 0 0 0 0 0 1 1 1
/*57801*/ 000000000000000000000000000000000010000000000 1 0 0 0 0 0 0 0 0 0 0 0 0 1 1 1
/*57802*/ 000000000000000000000000000000000011000000000 1 0 0 0 0 0 0 0 0 0 0 0 0 1 1 1
/*57807*/ 000000000000000000000000000000000010000000000 1 0 0 0 0 0 0 0 0 0 0 0 0 0 1 1
/*57809*/ 000000000000000000000000000000000011000000000 1 0 0 0 0 0 0 0 0 0 0 0 1 1 1 1
/*57812*/ 000000000000000000000000000000000010000000000 1 0 0 0 0 0 0 0 0 0 0 0 0 1 1 1
/*57815*/ 000000000000000000000000000000000011000000000 1 0 0 0 0 0 0 0 0 0 0 0 0 0 1 1
/*57820*/ 000000000000000000000000000000000011000000000 1 0 0 0 0 0 0 0 0 0 0 0 1 1 1 1
/*57823*/ 000000000000000000000000000000000010000000000 1 0 0 0 0 0 0 0 0 0 0 0 0 1 1 1
/*57824*/ 000000000000000000000000000000000010000000000 1 0 0 0 0 0 0 0 0 0 0 0 0 0 1 1
/*57825*/ 000000000000000000000000000000000010000000000 1 0 0 0 0 0 0 0 0 0 0 0 0 1 1 1
/*57830*/ 000000000000000000000000000000000000010000000 1 0 0 0 0 0 0 0 0 0 0 0 0 0 1 1
/*57831*/ 000000000000000000000000000000000010000000000 1 0 0 0 0 0 0 0 0 0 0 0 0 1 1 1
/*57832*/ 000000000000000000000000000000000011100000000 1 0 0 0 0 0 0 0 0 0 0 0 0 0 1 1
/*57834*/ 000000000000000000000000000000000011000000000 1 0 0 0 0 0 0 0 0 0 0 0 0 0 1 1
/*57838*/ 000000000000000000000000000000000000100000000 1 0 0 0 0 0 0 0 0 0 0 0 0 0 1 1
/*57842*/ 000000000000000000000000000000000011000000000 1 0 0 0 0 0 0 0 0 0 0 0 0 0 1 1
/*57844*/ 000000000000000000000000000000000010000000000 1 0 0 0 0 0 0 0 0 0 0 0 0 1 1 1
/*57849*/ 000000000000000000000000000000000010000000000 1 0 0 0 0 0 0 0 0 0 0 0 0 0 1 1
/*57852*/ 000000000000000000000000000000000011000000000 1 0 0 0 0 0 0 0 0 0 0 0 0 1 1 1
/*57857*/ 000000000000000000000000000000000011000000000 1 0 0 0 0 0 0 0 0 0 0 0 0 0 1 1
/*57861*/ 000000000000000000000000000000000000101000001 1 0 0 0 0 0 0 0 0 0 0 0 0 0 1 0
/*57959*/ 000000000000000000000000000000000011100000000 1 0 0 0 0 0 0 0 0 0 0 0 0 0 1 1
/*57964*/ 000000000000000000000000000000000011000000000 1 0 0 0 0 0 0 0 0 0 0 0 0 1 1 1
/*57966*/ 000000000000000000000000000000000011000000000 1 0 0 0 0 0 0 0 0 0 0 0 0 1 1 1
/*57973*/ 000000000000000000000000000000000011000000000 1 0 0 0 0 0 0 0 0 0 0 0 0 0 1 1
/*57978*/ 000000000000000000000000000000000011000000000 1 0 0 0 0 0 0 0 0 0 0 0 0 0 1 1
/*57982*/ 000000000000000000000000000000000011000000000 1 0 0 0 0 0 0 0 0 0 0 0 0 0 1 1
/*57984*/ 000000000000000000000000000000000011000000000 1 0 0 0 0 0 0 0 0 0 0 0 0 0 1 1
/*57987*/ 000000000000000000000000000000000010000000000 1 0 0 0 0 0 0 0 0 0 0 0 0 0 1 1
/*57988*/ 000000000000000000000000000000000011000000000 1 0 0 0 0 0 0 0 0 0 0 0 0 0 1 1
/*57996*/ 000000000000000000000000000000000011000000000 1 0 0 0 0 0 0 0 0 0 0 0 1 1 1 1
/*57998*/ 000000000000000000000000000000000010000000000 1 0 0 0 0 0 0 0 0 0 0 0 0 1 1 1
/*57999*/ 000000000000000000000000000000000010100000000 1 0 0 0 0 0 0 0 0 0 0 0 0 1 1 1
/*58001*/ 000000000000000000000000000000000011100000000 1 0 0 0 0 0 0 0 0 0 0 0 0 1 1 1
/*58004*/ 000000000000000000000000000000000010000000000 1 0 0 0 0 0 0 0 0 0 0 0 0 0 1 1
/*58009*/ 000000000000000000000000000000000011000000000 1 0 0 0 0 0 0 0 0 0 0 0 1 1 1 1
/*58015*/ 000000000000000000000000000000000011000000000 1 0 0 0 0 0 0 0 0 0 0 0 0 1 1 1
/*58018*/ 000000000000000000000000000000000010100000000 1 0 0 0 0 0 0 0 0 0 0 0 0 1 1 1
/*58019*/ 000000000000000000000000000000000011100000000 1 0 0 0 0 0 0 0 0 0 0 0 0 1 1 1
/*58086*/ 000000000000000000000000000000000000001000000 1 0 0 0 0 0 0 0 0 0 0 0 0 0 1 1
/*58113*/ 000000000000000000000000000000000011010000000 1 0 0 0 0 0 0 0 0 0 0 0 0 1 1 1
/*58138*/ 000000000000000000000000000000000010000000000 1 0 0 0 0 0 0 0 0 0 0 0 0 1 1 1
/*58147*/ 000000000000000000000000000000000011010000000 1 0 0 0 0 0 0 0 0 0 0 0 0 1 1 1
/*58153*/ 000000000000000000000000000000000010000000000 1 0 0 0 0 0 0 0 0 0 0 0 0 1 1 1
/*58156*/ 000000000000000000000000000000000011000000000 1 0 0 0 0 0 0 0 0 0 0 0 0 0 1 1
/*58158*/ 000000000000000000000000000000000011010000000 1 0 0 0 0 0 0 0 0 0 0 0 0 1 1 1
/*58164*/ 000000000000000000000000000000000011100000000 1 0 0 0 0 0 0 0 0 0 0 0 0 1 1 1
/*58168*/ 000000000000000000000000000000000011000100000 1 0 0 0 0 0 0 0 0 0 0 0 0 1 1 1
/*58175*/ 000000000000000000000000000000000011000000000 1 0 0 0 0 0 0 0 0 0 0 0 0 1 1 1
/*58177*/ 000000000000000000000000000000000011100000000 1 0 0 0 0 0 0 0 0 0 0 0 0 1 1 1
/*58183*/ 000000000000000000000000000000000011000000000 1 0 0 0 0 0 0 0 0 0 0 0 1 1 1 1
/*58185*/ 000000000000000000000000000000000010000000000 1 0 0 0 0 0 0 0 0 0 0 0 0 0 1 1
/*58188*/ 000000000000000000000000000000000010000000000 1 0 0 0 0 0 0 0 0 0 0 0 0 0 1 1
/*58192*/ 000000000000000000000000000000000011010000000 1 0 0 0 0 0 0 0 0 0 0 0 0 1 1 1
/*58194*/ 000000000000000000000000000000000011000000000 1 0 0 0 0 0 0 0 0 0 0 0 0 1 1 1
/*58201*/ 000000000000000000000000000000000011000000000 1 0 0 0 0 0 0 0 0 0 0 0 0 0 1 1
/*58209*/ 000000000000000000000000000000000011000000000 1 0 0 0 0 0 0 0 0 0 0 0 0 1 1 1
/*58211*/ 000000000000000000000000000000000010000000000 1 0 0 0 0 0 0 0 0 0 0 0 0 0 1 1
/*58216*/ 000000000000000000000000000000000011000000000 1 0 0 0 0 0 0 0 0 0 0 0 0 0 1 1
/*58330*/ 000000000000000000000000000000000001100000000 1 0 0 0 0 0 0 0 0 0 0 0 1 1 1 1
/*58493*/ 000000000000000000000000000000000001100000000 1 0 0 0 0 0 0 0 0 0 0 0 0 1 1 1
/*58580*/ 000000000000000000000000000000000001110000000 1 0 0 0 0 0 0 0 0 0 0 0 0 1 1 1
/*58656*/ 000000000000000000000000000000000000001000000 1 0 0 0 0 0 0 0 0 0 0 0 0 0 1 1
/*58677*/ 000000000000000000000000000000000001000000000 1 0 0 0 0 0 0 0 0 0 0 0 0 0 1 1
/*58687*/ 000000000000000000000000000000000001000000000 1 0 0 0 0 0 0 0 0 0 0 0 0 1 1 1
/*58688*/ 000000000000000000000000000000000001000000000 1 0 0 0 0 0 0 0 0 0 0 0 0 0 1 1
/*58783*/ 000000000000000000000000000000000001000000000 1 0 0 0 0 0 0 0 0 0 0 0 0 1 1 1
/*58851*/ 000000000000000000000000000000000000111100000 1 0 0 0 0 0 0 0 0 0 0 0 0 0 1 1
/*58853*/ 000000000000000000000000000000000000101100000 1 0 0 0 0 0 0 0 0 0 0 0 0 0 1 1
/*58856*/ 000000000000000000000000000000000000111000000 1 0 0 0 0 0 0 0 0 0 0 0 0 0 1 1
/*58859*/ 000000000000000000000000000000000000111110000 1 0 0 0 0 0 0 0 0 0 0 0 0 0 1 1
/*58861*/ 000000000000000000000000000000000000111000000 1 0 0 0 0 0 0 0 0 0 0 0 0 0 1 1
/*58862*/ 000000000000000000000000000000000000100000000 1 0 0 0 0 0 0 0 0 0 0 0 0 0 0 1
/*58865*/ 000000000000000000000000000000000000111000000 1 0 0 0 0 0 0 0 0 0 0 0 0 0 0 1
/*58867*/ 000000000000000000000000000000000000100000000 1 0 0 0 0 0 0 0 0 0 0 0 0 0 1 1
/*58869*/ 000000000000000000000000000000000000101000000 1 0 0 0 0 0 0 0 0 0 0 0 0 0 1 1
/*58871*/ 000000000000000000000000000000000000000100000 1 0 0 0 0 0 0 0 0 0 0 0 0 0 1 1
/*58872*/ 000000000000000000000000000000000000100000000 1 0 0 0 0 0 0 0 0 0 0 0 0 0 0 1
/*58875*/ 000000000000000000000000000000000000101000000 1 0 0 0 0 0 0 0 0 0 0 0 0 0 0 1
/*58879*/ 000000000000000000000000000000000000111000000 1 0 0 0 0 0 0 0 0 0 0 0 0 0 0 1
/*58881*/ 000000000000000000000000000000000000111100000 1 0 0 0 0 0 0 0 0 0 0 0 0 0 1 1
/*58882*/ 000000000000000000000000000000000000110100000 1 0 0 0 0 0 0 0 0 0 0 0 0 0 1 1
/*58885*/ 000000000000000000000000000000000000111000000 1 0 0 0 0 0 0 0 0 0 0 0 0 0 1 1
/*58886*/ 000000000000000000000000000000000000101100000 1 0 0 0 0 0 0 0 0 0 0 0 0 0 1 1
/*58888*/ 000000000000000000000000000000000000110000000 1 0 0 0 0 0 0 0 0 0 0 0 0 0 1 1
/*58889*/ 000000000000000000000000000000000000111000000 1 0 0 0 0 0 0 0 0 0 0 0 0 0 1 1
/*58890*/ 000000000000000000000000000000000000111000000 1 0 0 0 0 0 0 0 0 0 0 0 0 0 0 1
/*58891*/ 000000000000000000000000000000000000111000000 1 0 0 0 0 0 0 0 0 0 0 0 0 0 0 1
/*58893*/ 000000000000000000000000000000000000100000000 1 0 0 0 0 0 0 0 0 0 0 0 0 0 0 1
/*58894*/ 000000000000000000000000000000000000101000000 1 0 0 0 0 0 0 0 0 0 0 0 0 0 0 1
/*58896*/ 000000000000000000000000000000000000101000000 1 0 0 0 0 0 0 0 0 0 0 0 0 0 0 1
/*58897*/ 000000000000000000000000000000000000111000000 1 0 0 0 0 0 0 0 0 0 0 0 0 0 0 1
/*58914*/ 000000000000000000000000000000000000111000000 1 0 0 0 0 0 0 0 0 0 0 0 0 0 0 1
/*58920*/ 000000000000000000000000000000000000100000000 1 0 0 0 0 0 0 0 0 0 0 0 0 1 1 1
/*58923*/ 000000000000000000000000000000000000110000000 1 0 0 0 0 0 0 0 0 0 0 0 0 0 1 1
/*58924*/ 000000000000000000000000000000000000110000000 1 0 0 0 0 0 0 0 0 0 0 0 0 0 1 1
/*58925*/ 000000000000000000000000000000000000111100010 1 0 0 0 0 0 0 0 0 0 0 0 0 0 1 1
/*58926*/ 000000000000000000000000000000000000111000000 1 0 0 0 0 0 0 0 0 0 0 0 0 0 1 1
/*58927*/ 000000000000000000000000000000000000111000000 1 0 0 0 0 0 0 0 0 0 0 0 0 0 1 1
/*58928*/ 000000000000000000000000000000000000110100000 1 0 0 0 0 0 0 0 0 0 0 0 0 0 1 1
/*58929*/ 000000000000000000000000000000000000111000000 1 0 0 0 0 0 0 0 0 0 0 0 0 0 1 1
/*58931*/ 000000000000000000000000000000000000111100000 1 0 0 0 0 0 0 0 0 0 0 0 0 0 1 1
/*58932*/ 000000000000000000000000000000000000100100000 1 0 0 0 0 0 0 0 0 0 0 0 0 0 1 1
/*58933*/ 000000000000000000000000000000000000111000000 1 0 0 0 0 0 0 0 0 0 0 0 0 0 1 1
/*58934*/ 000000000000000000000000000000000000100000000 1 0 0 0 0 0 0 0 0 0 0 0 0 0 1 1
/*58935*/ 000000000000000000000000000000000000101100000 1 0 0 0 0 0 0 0 0 0 0 0 0 0 1 1
/*58937*/ 000000000000000000000000000000000000101100000 1 0 0 0 0 0 0 0 0 0 0 0 0 0 0 1
/*58938*/ 000000000000000000000000000000000000111000000 1 0 0 0 0 0 0 0 0 0 0 0 0 0 0 1
/*58939*/ 000000000000000000000000000000000000100000000 1 0 0 0 0 0 0 0 0 0 0 0 0 0 1 1
/*58940*/ 000000000000000000000000000000000000100000000 1 0 0 0 0 0 0 0 0 0 0 0 0 0 0 1
/*58943*/ 000000000000000000000000000000000000111000000 1 0 0 0 0 0 0 0 0 0 0 0 0 0 0 1
/*58949*/ 000000000000000000000000000000000000000100000 1 0 0 0 0 0 0 0 0 0 0 0 0 0 0 1
/*58952*/ 000000000000000000000000000000000000101100000 1 0 0 0 0 0 0 0 0 0 0 0 0 0 1 1
/*58972*/ 000000000000000000000000000000000000100000000 1 0 0 0 0 0 0 0 0 0 0 0 0 0 1 1
/*58973*/ 000000000000000000000000000000000000100000000 1 0 0 0 0 0 0 0 0 0 0 0 0 0 1 1
/*58976*/ 000000000000000000000000000000000000110000000 1 0 0 0 0 0 0 0 0 0 0 0 0 0 1 1
/*58977*/ 000000000000000000000000000000000000100000000 1 0 0 0 0 0 0 0 0 0 0 0 0 0 1 1
/*58978*/ 000000000000000000000000000000000000100000000 1 0 0 0 0 0 0 0 0 0 0 0 0 0 1 1
/*58981*/ 000000000000000000000000000000000000100000000 1 0 0 0 0 0 0 0 0 0 0 0 0 0 1 1
/*58982*/ 000000000000000000000000000000000000110000000 1 0 0 0 0 0 0 0 0 0 0 0 0 0 0 1
/*58983*/ 000000000000000000000000000000000000101000000 1 0 0 0 0 0 0 0 0 0 0 0 0 0 0 1
/*58984*/ 000000000000000000000000000000000000111000000 1 0 0 0 0 0 0 0 0 0 0 0 0 0 0 1
/*58985*/ 000000000000000000000000000000000000110000000 1 0 0 0 0 0 0 0 0 0 0 0 0 0 1 1
/*58987*/ 000000000000000000000000000000000000110000000 1 0 0 0 0 0 0 0 0 0 0 0 0 0 0 1
/*58989*/ 000000000000000000000000000000000000111000000 1 0 0 0 0 0 0 0 0 0 0 0 0 0 0 1
/*58991*/ 000000000000000000000000000000000000100000000 1 0 0 0 0 0 0 0 0 0 0 0 0 0 1 1
/*58994*/ 000000000000000000000000000000000000100000000 1 0 0 0 0 0 0 0 0 0 0 0 0 0 1 1
/*59006*/ 000000000000000000000000000000000000000100000 1 0 0 0 0 0 0 0 0 0 0 0 0 0 1 1
/*59007*/ 000000000000000000000000000000000000100000000 1 0 0 0 0 0 0 0 0 0 0 0 0 0 0 1
/*59015*/ 000000000000000000000000000000000000111000000 1 0 0 0 0 0 0 0 0 0 0 0 0 0 0 1
/*59017*/ 000000000000000000000000000000000000110000000 1 0 0 0 0 0 0 0 0 0 0 0 0 0 0 1
/*59018*/ 000000000000000000000000000000000000100000000 1 0 0 0 0 0 0 0 0 0 0 0 0 0 0 1
/*59019*/ 000000000000000000000000000000000000111000000 1 0 0 0 0 0 0 0 0 0 0 0 0 0 1 1
/*59020*/ 000000000000000000000000000000000000110000000 1 0 0 0 0 0 0 0 0 0 0 0 0 1 1 1
/*59023*/ 000000000000000000000000000000000000110010000 1 0 0 0 0 0 0 0 0 0 0 0 0 0 1 1
/*59024*/ 000000000000000000000000000000000000100000000 1 0 0 0 0 0 0 0 0 0 0 0 0 0 0 1
/*59025*/ 000000000000000000000000000000000000111000000 1 0 0 0 0 0 0 0 0 0 0 0 0 0 0 1
/*59028*/ 000000000000000000000000000000000000110000000 1 0 0 0 0 0 0 0 0 0 0 0 0 0 0 1
/*59030*/ 000000000000000000000000000000000000111000000 1 0 0 0 0 0 0 0 0 0 0 0 0 0 0 1
/*59033*/ 000000000000000000000000000000000000111000000 1 0 0 0 0 0 0 0 0 0 0 0 0 0 0 1
/*59035*/ 000000000000000000000000000000000000100000000 1 0 0 0 0 0 0 0 0 0 0 0 0 1 1 1
/*59056*/ 000000000000000000000000000000000000110000111 1 0 0 0 0 0 0 0 0 0 0 0 0 0 1 1
/*59057*/ 000000000000000000000000000000000000111000000 1 0 0 0 0 0 0 0 0 0 0 0 0 0 0 1
/*59064*/ 000000000000000000000000000000000000100000000 1 0 0 0 0 0 0 0 0 0 0 0 0 0 1 1
/*59066*/ 000000000000000000000000000000000000100000000 1 0 0 0 0 0 0 0 0 0 0 0 0 0 1 1
/*59071*/ 000000000000000000000000000000000000100000000 1 0 0 0 0 0 0 0 0 0 0 0 0 0 1 1
/*59072*/ 000000000000000000000000000000000000101000000 1 0 0 0 0 0 0 0 0 0 0 0 0 0 0 1
/*59074*/ 000000000000000000000000000000000000100000000 1 0 0 0 0 0 0 0 0 0 0 0 0 0 0 1
/*59075*/ 000000000000000000000000000000000000100000000 1 0 0 0 0 0 0 0 0 0 0 0 0 0 0 1
/*59076*/ 000000000000000000000000000000000000100000000 1 0 0 0 0 0 0 0 0 0 0 0 0 0 0 1
/*59077*/ 000000000000000000000000000000000000000100000 1 0 0 0 0 0 0 0 0 0 0 0 0 0 1 1
/*59078*/ 000000000000000000000000000000000000100000000 1 0 0 0 0 0 0 0 0 0 0 0 0 0 0 1
/*59080*/ 000000000000000000000000000000000000100000000 1 0 0 0 0 0 0 0 0 0 0 0 0 0 0 1
/*59083*/ 000000000000000000000000000000000000110000000 1 0 0 0 0 0 0 0 0 0 0 0 0 0 0 1
/*59099*/ 000000000000000000000000000000000000101110000 1 0 0 0 0 0 0 0 0 0 0 0 0 0 1 1
/*59100*/ 000000000000000000000000000000000000111100000 1 0 0 0 0 0 0 0 0 0 0 0 0 0 1 1
/*59103*/ 000000000000000000000000000000000000100000000 1 0 0 0 0 0 0 0 0 0 0 0 0 0 0 1
/*59104*/ 000000000000000000000000000000000000100000000 1 0 0 0 0 0 0 0 0 0 0 0 0 0 1 1
/*59106*/ 000000000000000000000000000000000000100000000 1 0 0 0 0 0 0 0 0 0 0 0 0 0 1 1
/*59109*/ 000000000000000000000000000000000000111100000 1 0 0 0 0 0 0 0 0 0 0 0 0 0 1 1
/*59110*/ 000000000000000000000000000000000000111000000 1 0 0 0 0 0 0 0 0 0 0 0 0 0 0 1
/*59111*/ 000000000000000000000000000000000000101000000 1 0 0 0 0 0 0 0 0 0 0 0 0 0 1 1
/*59112*/ 000000000000000000000000000000000000110000000 1 0 0 0 0 0 0 0 0 0 0 0 0 0 1 1
/*59114*/ 000000000000000000000000000000000000100000000 1 0 0 0 0 0 0 0 0 0 0 0 0 0 1 1
/*59117*/ 000000000000000000000000000000000000100000000 1 0 0 0 0 0 0 0 0 0 0 0 0 0 1 1
/*59118*/ 000000000000000000000000000000000000110000000 1 0 0 0 0 0 0 0 0 0 0 0 0 0 1 1
/*59120*/ 000000000000000000000000000000000000110000000 1 0 0 0 0 0 0 0 0 0 0 0 0 0 1 1
/*59123*/ 000000000000000000000000000000000000110000000 1 0 0 0 0 0 0 0 0 0 0 0 0 0 1 1
/*59125*/ 000000000000000000000000000000000000100000000 1 0 0 0 0 0 0 0 0 0 0 0 0 0 1 1
/*59126*/ 000000000000000000000000000000000000100000000 1 0 0 0 0 0 0 0 0 0 0 0 0 0 1 1
/*59146*/ 000000000000000000000000000000000000111000000 1 0 0 0 0 0 0 0 0 0 0 0 0 0 0 1
/*59147*/ 000000000000000000000000000000000000100000000 1 0 0 0 0 0 0 0 0 0 0 0 0 0 1 1
/*59150*/ 000000000000000000000000000000000000111000000 1 0 0 0 0 0 0 0 0 0 0 0 0 0 1 1
/*59152*/ 000000000000000000000000000000000000100000000 1 0 0 0 0 0 0 0 0 0 0 0 0 0 1 1
/*59154*/ 000000000000000000000000000000000000100000000 1 0 0 0 0 0 0 0 0 0 0 0 0 0 0 1
/*59156*/ 000000000000000000000000000000000000101000000 1 0 0 0 0 0 0 0 0 0 0 0 0 0 1 1
/*59160*/ 000000000000000000000000000000000000100000000 1 0 0 0 0 0 0 0 0 0 0 0 0 1 1 1
/*59169*/ 000000000000000000000000000000000000110000000 1 0 0 0 0 0 0 0 0 0 0 0 0 0 0 1
/*59171*/ 000000000000000000000000000000000000111000000 1 0 0 0 0 0 0 0 0 0 0 0 0 0 1 1
/*59173*/ 000000000000000000000000000000000000110000000 1 0 0 0 0 0 0 0 0 0 0 0 0 0 0 1
/*59175*/ 000000000000000000000000000000000000100000000 1 0 0 0 0 0 0 0 0 0 0 0 0 0 0 1
/*59176*/ 000000000000000000000000000000000000111000000 1 0 0 0 0 0 0 0 0 0 0 0 0 0 0 1
/*59178*/ 000000000000000000000000000000000000100000000 1 0 0 0 0 0 0 0 0 0 0 0 0 0 1 1
/*59179*/ 000000000000000000000000000000000000111000000 1 0 0 0 0 0 0 0 0 0 0 0 0 0 0 1
/*59182*/ 000000000000000000000000000000000000110000000 1 0 0 0 0 0 0 0 0 0 0 0 0 0 0 1
/*59184*/ 000000000000000000000000000000000000110000000 1 0 0 0 0 0 0 0 0 0 0 0 0 0 0 1
/*59185*/ 000000000000000000000000000000000000110000000 1 0 0 0 0 0 0 0 0 0 0 0 0 0 0 1
/*59187*/ 000000000000000000000000000000000000110000000 1 0 0 0 0 0 0 0 0 0 0 0 0 0 0 1
/*59188*/ 000000000000000000000000000000000000110000000 1 0 0 0 0 0 0 0 0 0 0 0 0 0 0 1
/*59189*/ 000000000000000000000000000000000000110000000 1 0 0 0 0 0 0 0 0 0 0 0 0 0 1 1
/*59208*/ 000000000000000000000000000000000000111000000 1 0 0 0 0 0 0 0 0 0 0 0 0 0 0 1
/*59214*/ 000000000000000000000000000000000000000100000 1 0 0 0 0 0 0 0 0 0 0 0 0 0 1 1
/*59224*/ 000000000000000000000000000000000000111000000 1 0 0 0 0 0 0 0 0 0 0 0 0 0 1 1
/*59225*/ 000000000000000000000000000000000000111000000 1 0 0 0 0 0 0 0 0 0 0 0 0 0 0 1
/*59228*/ 000000000000000000000000000000000000101000000 1 0 0 0 0 0 0 0 0 0 0 0 0 0 0 1
/*59231*/ 000000000000000000000000000000000000100000000 1 0 0 0 0 0 0 0 0 0 0 0 0 0 0 1
/*59235*/ 000000000000000000000000000000000000100000000 1 0 0 0 0 0 0 0 0 0 0 0 0 0 0 1
/*59236*/ 000000000000000000000000000000000000100000000 1 0 0 0 0 0 0 0 0 0 0 0 0 0 1 1
/*59238*/ 000000000000000000000000000000000000111000000 1 0 0 0 0 0 0 0 0 0 0 0 0 0 0 1
/*59240*/ 000000000000000000000000000000000000100000000 1 0 0 0 0 0 0 0 0 0 0 0 0 0 1 1
/*59241*/ 000000000000000000000000000000000000100000000 1 0 0 0 0 0 0 0 0 0 0 0 0 1 1 1
/*59242*/ 000000000000000000000000000000000000100000000 1 0 0 0 0 0 0 0 0 0 0 0 0 0 0 1
/*59243*/ 000000000000000000000000000000000000110000000 1 0 0 0 0 0 0 0 0 0 0 0 0 0 1 1
/*59245*/ 000000000000000000000000000000000000101000000 1 0 0 0 0 0 0 0 0 0 0 0 0 0 1 1
/*59246*/ 000000000000000000000000000000000000100000000 1 0 0 0 0 0 0 0 0 0 0 0 0 0 1 1
/*59247*/ 000000000000000000000000000000000000100000000 1 0 0 0 0 0 0 0 0 0 0 0 0 0 1 1
/*59255*/ 000000000000000000000000000000000000101000000 1 0 0 0 0 0 0 0 0 0 0 0 0 0 1 1
/*59256*/ 000000000000000000000000000000000000100000000 1 0 0 0 0 0 0 0 0 0 0 0 0 0 1 1
/*59257*/ 000000000000000000000000000000000000100000000 1 0 0 0 0 0 0 0 0 0 0 0 0 1 1 1
/*59258*/ 000000000000000000000000000000000000110000000 1 0 0 0 0 0 0 0 0 0 0 0 0 0 1 1
/*59259*/ 000000000000000000000000000000000000110000000 1 0 0 0 0 0 0 0 0 0 0 0 0 0 1 1
/*59260*/ 000000000000000000000000000000000000100000000 1 0 0 0 0 0 0 0 0 0 0 0 0 0 1 1
/*59261*/ 000000000000000000000000000000000000100000000 1 0 0 0 0 0 0 0 0 0 0 0 0 0 1 1
/*59262*/ 000000000000000000000000000000000000101000000 1 0 0 0 0 0 0 0 0 0 0 0 0 0 0 1
/*59265*/ 000000000000000000000000000000000000111000000 1 0 0 0 0 0 0 0 0 0 0 0 0 0 0 1
/*59266*/ 000000000000000000000000000000000000101000000 1 0 0 0 0 0 0 0 0 0 0 0 0 0 1 1
/*59269*/ 000000000000000000000000000000000000110000000 1 0 0 0 0 0 0 0 0 0 0 0 0 0 1 1
/*59271*/ 000000000000000000000000000000000000100000000 1 0 0 0 0 0 0 0 0 0 0 0 0 1 1 1
/*59273*/ 000000000000000000000000000000000000101000000 1 0 0 0 0 0 0 0 0 0 0 0 0 0 1 1
/*59274*/ 000000000000000000000000000000000000101000000 1 0 0 0 0 0 0 0 0 0 0 0 0 0 1 1
/*59275*/ 000000000000000000000000000000000000110000000 1 0 0 0 0 0 0 0 0 0 0 0 0 0 1 1
/*59280*/ 000000000000000000000000000000000000111000000 1 0 0 0 0 0 0 0 0 0 0 0 0 0 1 1
/*59310*/ 000000000000000000000000000000000000011000000 1 0 0 0 0 0 0 0 0 0 0 0 0 0 1 1
/*59314*/ 000000000000000000000000000000000000010000000 1 0 0 0 0 0 0 0 0 0 0 0 0 1 1 1
/*59324*/ 000000000000000000000000000000000000011000000 1 0 0 0 0 0 0 0 0 0 0 0 0 0 1 1
/*59329*/ 000000000000000000000000000000000000010100000 1 0 0 0 0 0 0 0 0 0 0 0 0 0 1 1
/*59339*/ 000000000000000000000000000000000000011000000 1 0 0 0 0 0 0 0 0 0 0 0 0 0 0 1
/*59342*/ 000000000000000000000000000000000000011100000 1 0 0 0 0 0 0 0 0 0 0 0 0 0 1 1
/*59352*/ 000000000000000000000000000000000000011000000 1 0 0 0 0 0 0 0 0 0 0 0 0 0 1 1
/*59354*/ 000000000000000000000000000000000000011000000 1 0 0 0 0 0 0 0 0 0 0 0 0 0 1 1
/*59364*/ 000000000000000000000000000000000000010000000 1 0 0 0 0 0 0 0 0 0 0 0 0 0 1 1
/*59366*/ 000000000000000000000000000000000000011000000 1 0 0 0 0 0 0 0 0 0 0 0 0 0 1 1
/*59367*/ 000000000000000000000000000000000000011000000 1 0 0 0 0 0 0 0 0 0 0 0 0 0 1 1
/*59368*/ 000000000000000000000000000000000000011100000 1 0 0 0 0 0 0 0 0 0 0 0 0 0 1 1
/*59375*/ 000000000000000000000000000000000000010000000 1 0 0 0 0 0 0 0 0 0 0 0 0 0 0 1
/*59391*/ 000000000000000000000000000000000000011100000 1 0 0 0 0 0 0 0 0 0 0 0 0 0 0 1
/*59399*/ 000000000000000000000000000000000000011000000 1 0 0 0 0 0 0 0 0 0 0 0 0 0 1 1
/*59400*/ 000000000000000000000000000000000000010000000 1 0 0 0 0 0 0 0 0 0 0 0 0 0 1 1
/*59425*/ 000000000000000000000000000000000000010000000 1 0 0 0 0 0 0 0 0 0 0 0 0 1 1 1
/*59426*/ 000000000000000000000000000000000000010000000 1 0 0 0 0 0 0 0 0 0 0 0 0 0 1 1
/*59428*/ 000000000000000000000000000000000000011100000 1 0 0 0 0 0 0 0 0 0 0 0 0 0 0 1
/*59429*/ 000000000000000000000000000000000000011000000 1 0 0 0 0 0 0 0 0 0 0 0 0 0 0 1
/*59447*/ 000000000000000000000000000000000000010000000 1 0 0 0 0 0 0 0 0 0 0 0 0 0 0 1
/*59469*/ 000000000000000000000000000000000000010000000 1 0 0 0 0 0 0 0 0 0 0 0 0 0 1 1
/*59477*/ 000000000000000000000000000000000000010000000 1 0 0 0 0 0 0 0 0 0 0 0 0 0 1 1
/*59479*/ 000000000000000000000000000000000000011000000 1 0 0 0 0 0 0 0 0 0 0 0 0 0 1 1
/*59491*/ 000000000000000000000000000000000000010000000 1 0 0 0 0 0 0 0 0 0 0 0 0 0 0 1
/*59501*/ 000000000000000000000000000000000000011000010 1 0 0 0 0 0 0 0 0 0 0 0 0 0 0 1
/*59503*/ 000000000000000000000000000000000000011000000 1 0 0 0 0 0 0 0 0 0 0 0 0 0 0 1
/*59533*/ 000000000000000000000000000000000000010000001 1 0 0 0 0 0 0 0 0 0 0 0 0 0 0 1
/*59537*/ 000000000000000000000000000000000000010000000 1 0 0 0 0 0 0 0 0 0 0 0 0 0 1 1
/*59546*/ 000000000000000000000000000000000000011000000 1 0 0 0 0 0 0 0 0 0 0 0 0 0 1 1
/*59548*/ 000000000000000000000000000000000000010000000 1 0 0 0 0 0 0 0 0 0 0 0 0 0 0 1
/*59550*/ 000000000000000000000000000000000000010000000 1 0 0 0 0 0 0 0 0 0 0 0 0 0 1 1
/*59552*/ 000000000000000000000000000000000000010000000 1 0 0 0 0 0 0 0 0 0 0 0 0 0 0 1
/*59554*/ 000000000000000000000000000000000000011000000 1 0 0 0 0 0 0 0 0 0 0 0 0 0 1 1
/*59558*/ 000000000000000000000000000000000000011100000 1 0 0 0 0 0 0 0 0 0 0 0 0 0 1 1
/*59562*/ 000000000000000000000000000000000000010000000 1 0 0 0 0 0 0 0 0 0 0 0 0 0 1 1
/*59565*/ 000000000000000000000000000000000000010000101 1 0 0 0 0 0 0 0 0 0 0 0 0 0 1 0
/*59568*/ 000000000000000000000000000000000000010000000 1 0 0 0 0 0 0 0 0 0 0 0 0 0 1 1
/*59570*/ 000000000000000000000000000000000000010000000 1 0 0 0 0 0 0 0 0 0 0 0 0 0 1 1
/*59572*/ 000000000000000000000000000000000000010000000 1 0 0 0 0 0 0 0 0 0 0 0 0 0 1 1
/*59584*/ 000000000000000000000000000000000000011000000 1 0 0 0 0 0 0 0 0 0 0 0 0 1 1 1
/*59588*/ 000000000000000000000000000000000000011000000 1 0 0 0 0 0 0 0 0 0 0 0 0 0 1 1
/*59614*/ 000000000000000000000000000000000000010000000 1 0 0 0 0 0 0 0 0 0 0 0 0 0 0 1
/*59622*/ 000000000000000000000000000000000000010000000 1 0 0 0 0 0 0 0 0 0 0 0 0 0 0 1
/*59650*/ 000000000000000000000000000000000000010000000 1 0 0 0 0 0 0 0 0 0 0 0 0 0 0 1
/*59673*/ 000000000000000000000000000000000000011001000 1 0 0 0 0 0 0 0 0 0 0 0 0 0 1 1
/*59681*/ 000000000000000000000000000000000000010000000 1 0 0 0 0 0 0 0 0 0 0 0 0 0 1 1
/*59682*/ 000000000000000000000000000000000000010000000 1 0 0 0 0 0 0 0 0 0 0 0 0 0 1 1
/*59686*/ 000000000000000000000000000000000000010000000 1 0 0 0 0 0 0 0 0 0 0 0 0 1 1 1
/*59747*/ 000000000000000000000000000000000000010000000 1 0 0 0 0 0 0 0 0 0 0 0 0 0 0 1
/*59754*/ 000000000000000000000000000000000000011000000 1 0 0 0 0 0 0 0 0 0 0 0 0 0 1 1
/*59755*/ 000000000000000000000000000000000000010000000 1 0 0 0 0 0 0 0 0 0 0 0 0 0 1 1
/*59761*/ 000000000000000000000000000000000000010000000 1 0 0 0 0 0 0 0 0 0 0 0 0 0 1 1
/*59768*/ 000000000000000000000000000000000000010000000 1 0 0 0 0 0 0 0 0 0 0 0 0 0 1 1
/*59773*/ 000000000000000000000000000000000000010000000 1 0 0 0 0 0 0 0 0 0 0 0 0 1 1 1
/*59857*/ 000000000000000000000000000000000000001100000 1 0 0 0 0 0 0 0 0 0 0 0 0 0 1 1
/*59983*/ 000000000000000000000000000000000000001000000 1 0 0 0 0 0 0 0 0 0 0 0 0 0 1 1
/*59991*/ 000000000000000000000000000000000000001000000 1 0 0 0 0 0 0 0 0 0 0 0 0 0 1 1
/*59995*/ 000000000000000000000000000000000000001100000 1 0 0 0 0 0 0 0 0 0 0 0 0 0 1 1
/*60014*/ 000000000000000000000000000000000000001000000 1 0 0 0 0 0 0 0 0 0 0 0 0 0 1 1
/*60022*/ 000000000000000000000000000000000000001000000 1 0 0 0 0 0 0 0 0 0 0 0 0 0 1 1
/*60137*/ 000000000000000000000000000000000000001000000 1 0 0 0 0 0 0 0 0 0 0 0 0 0 1 1
/*60161*/ 000000000000000000000000000000000000001000000 1 0 0 0 0 0 0 0 0 0 0 0 0 0 1 1
/*60179*/ 000000000000000000000000000000000000001000000 1 0 0 0 0 0 0 0 0 0 0 0 0 0 1 1
/*60185*/ 000000000000000000000000000000000000001000000 1 0 0 0 0 0 0 0 0 0 0 0 0 0 0 1
/*60250*/ 000000000000000000000000000000000000001000000 1 0 0 0 0 0 0 0 0 0 0 0 0 0 1 1
/*70073*/ 000000000000000000000000000000000000000100000 1 0 0 0 0 0 0 0 0 0 0 0 0 0 0 1
/*70075*/ 000000000000000000000000000000000000000100000 1 0 0 0 0 0 0 0 0 0 0 0 0 0 0 0
/*70081*/ 000000000000000000000000000000000000000100000 1 0 0 0 0 0 0 0 0 0 0 0 0 0 0 0
/*70085*/ 000000000000000000000000000000000000000100000 1 0 0 0 0 0 0 0 0 0 0 0 0 0 0 0
/*70086*/ 000000000000000000000000000000000000000100000 1 0 0 0 0 0 0 0 0 0 0 0 0 0 0 1
/*70087*/ 000000000000000000000000000000000000000100000 1 0 0 0 0 0 0 0 0 0 0 0 0 0 0 1
/*70089*/ 000000000000000000000000000000000000000100000 1 0 0 0 0 0 0 0 0 0 0 0 0 0 1 1
/*70121*/ 000000000000000000000000000000000000000111000 1 0 0 0 0 0 0 0 0 0 0 0 0 0 0 0
/*70123*/ 000000000000000000000000000000000000000100000 1 0 0 0 0 0 0 0 0 0 0 0 0 0 0 1
/*70124*/ 000000000000000000000000000000000000000111000 1 0 0 0 0 0 0 0 0 0 0 0 0 0 0 0
/*70125*/ 000000000000000000000000000000000000000000100 1 0 0 0 0 0 0 0 0 0 0 0 0 0 0 0
/*70131*/ 000000000000000000000000000000000000000110000 1 0 0 0 0 0 0 0 0 0 0 0 0 0 0 0
/*70136*/ 000000000000000000000000000000000000000110000 1 0 0 0 0 0 0 0 0 0 0 0 0 0 0 1
/*70138*/ 000000000000000000000000000000000000000111000 1 0 0 0 0 0 0 0 0 0 0 0 0 0 0 0
/*70141*/ 000000000000000000000000000000000000000111000 1 0 0 0 0 0 0 0 0 0 0 0 0 0 0 0
/*70142*/ 000000000000000000000000000000000000000100000 1 0 0 0 0 0 0 0 0 0 0 0 0 0 0 0
/*70145*/ 000000000000000000000000000000000000000110000 1 0 0 0 0 0 0 0 0 0 0 0 0 0 0 0
/*70146*/ 000000000000000000000000000000000000000111000 1 0 0 0 0 0 0 0 0 0 0 0 0 0 0 0
/*70148*/ 000000000000000000000000000000000000000111000 1 0 0 0 0 0 0 0 0 0 0 0 0 0 0 0
/*70149*/ 000000000000000000000000000000000000000111000 1 0 0 0 0 0 0 0 0 0 0 0 0 0 0 0
/*70152*/ 000000000000000000000000000000000000000110000 1 0 0 0 0 0 0 0 0 0 0 0 0 0 0 0
/*70153*/ 000000000000000000000000000000000000000111000 1 0 0 0 0 0 0 0 0 0 0 0 0 0 0 0
/*70154*/ 000000000000000000000000000000000000000111000 1 0 0 0 0 0 0 0 0 0 0 0 0 0 0 0
/*70156*/ 000000000000000000000000000000000000000111000 1 0 0 0 0 0 0 0 0 0 0 0 0 0 0 0
/*70157*/ 000000000000000000000000000000000000000100000 1 0 0 0 0 0 0 0 0 0 0 0 0 0 0 1
/*70158*/ 000000000000000000000000000000000000000101100 1 0 0 0 0 0 0 0 0 0 0 0 0 0 0 1
/*70159*/ 000000000000000000000000000000000000000100000 1 0 0 0 0 0 0 0 0 0 0 0 0 0 0 0
/*70163*/ 000000000000000000000000000000000000000100000 1 0 0 0 0 0 0 0 0 0 0 0 0 0 0 1
/*70164*/ 000000000000000000000000000000000000000110000 1 0 0 0 0 0 0 0 0 0 0 0 0 0 0 1
/*70165*/ 000000000000000000000000000000000000000111000 1 0 0 0 0 0 0 0 0 0 0 0 0 0 0 1
/*70166*/ 000000000000000000000000000000000000000100000 1 0 0 0 0 0 0 0 0 0 0 0 0 0 1 1
/*70168*/ 000000000000000000000000000000000000000111000 1 0 0 0 0 0 0 0 0 0 0 0 0 0 0 0
/*70170*/ 000000000000000000000000000000000000000100000 1 0 0 0 0 0 0 0 0 0 0 0 0 0 0 0
/*70172*/ 000000000000000000000000000000000000000100000 1 0 0 0 0 0 0 0 0 0 0 0 0 0 0 0
/*70177*/ 000000000000000000000000000000000000000111000 1 0 0 0 0 0 0 0 0 0 0 0 0 0 0 0
/*70178*/ 000000000000000000000000000000000000000100000 1 0 0 0 0 0 0 0 0 0 0 0 0 0 0 0
/*70180*/ 000000000000000000000000000000000000000100000 1 0 0 0 0 0 0 0 0 0 0 0 0 0 0 0
/*70181*/ 000000000000000000000000000000000000000100000 1 0 0 0 0 0 0 0 0 0 0 0 0 0 0 0
/*70182*/ 000000000000000000000000000000000000000111000 1 0 0 0 0 0 0 0 0 0 0 0 0 0 0 0
/*70183*/ 000000000000000000000000000000000000000101000 1 0 0 0 0 0 0 0 0 0 0 0 0 0 0 0
/*70185*/ 000000000000000000000000000000000000000110000 1 0 0 0 0 0 0 0 0 0 0 0 0 0 0 0
/*70186*/ 000000000000000000000000000000000000000110000 1 0 0 0 0 0 0 0 0 0 0 0 0 0 0 1
/*70187*/ 000000000000000000000000000000000000000110000 1 0 0 0 0 0 0 0 0 0 0 0 0 0 0 0
/*70188*/ 000000000000000000000000000000000000000111000 1 0 0 0 0 0 0 0 0 0 0 0 0 0 0 0
/*70190*/ 000000000000000000000000000000000000000100000 1 0 0 0 0 0 0 0 0 0 0 0 0 0 0 0
/*70191*/ 000000000000000000000000000000000000000111000 1 0 0 0 0 0 0 0 0 0 0 0 0 0 0 0
/*70192*/ 000000000000000000000000000000000000000111000 1 0 0 0 0 0 0 0 0 0 0 0 0 0 0 0
/*70193*/ 000000000000000000000000000000000000000100000 1 0 0 0 0 0 0 0 0 0 0 0 0 0 0 0
/*70195*/ 000000000000000000000000000000000000000111000 1 0 0 0 0 0 0 0 0 0 0 0 0 0 0 0
/*70196*/ 000000000000000000000000000000000000000101000 1 0 0 0 0 0 0 0 0 0 0 0 0 0 0 0
/*70197*/ 000000000000000000000000000000000000000101000 1 0 0 0 0 0 0 0 0 0 0 0 0 0 0 1
/*70198*/ 000000000000000000000000000000000000000110000 1 0 0 0 0 0 0 0 0 0 0 0 0 0 0 1
/*70200*/ 000000000000000000000000000000000000000111000 1 0 0 0 0 0 0 0 0 0 0 0 0 0 0 0
/*70201*/ 000000000000000000000000000000000000000101000 1 0 0 0 0 0 0 0 0 0 0 0 0 0 0 0
/*70202*/ 000000000000000000000000000000000000000111000 1 0 0 0 0 0 0 0 0 0 0 0 0 0 0 0
/*70208*/ 000000000000000000000000000000000000000111000 1 0 0 0 0 0 0 0 0 0 0 0 0 0 0 1
/*70209*/ 000000000000000000000000000000000000000111000 1 0 0 0 0 0 0 0 0 0 0 0 0 0 0 0
/*70210*/ 000000000000000000000000000000000000000100000 1 0 0 0 0 0 0 0 0 0 0 0 0 0 0 0
/*70214*/ 000000000000000000000000000000000000000111000 1 0 0 0 0 0 0 0 0 0 0 0 0 0 0 0
/*70216*/ 000000000000000000000000000000000000000100000 1 0 0 0 0 0 0 0 0 0 0 0 0 0 0 0
/*70217*/ 000000000000000000000000000000000000000111111 1 0 0 0 0 0 0 0 0 0 0 0 0 0 0 1
/*70218*/ 000000000000000000000000000000000000000111000 1 0 0 0 0 0 0 0 0 0 0 0 0 0 0 1
/*70219*/ 000000000000000000000000000000000000000110000 1 0 0 0 0 0 0 0 0 0 0 0 0 0 0 1
/*70222*/ 000000000000000000000000000000000000000100000 1 0 0 0 0 0 0 0 0 0 0 0 0 0 0 1
/*70223*/ 000000000000000000000000000000000000000100000 1 0 0 0 0 0 0 0 0 0 0 0 0 0 1 1
/*70229*/ 000000000000000000000000000000000000000111000 1 0 0 0 0 0 0 0 0 0 0 0 0 0 0 1
/*70232*/ 000000000000000000000000000000000000000100000 1 0 0 0 0 0 0 0 0 0 0 0 0 0 1 1
/*70233*/ 000000000000000000000000000000000000000110000 1 0 0 0 0 0 0 0 0 0 0 0 0 0 0 1
/*70275*/ 000000000000000000000000000000000000000100000 1 0 0 0 0 0 0 0 0 0 0 0 0 0 0 0
/*70284*/ 000000000000000000000000000000000000000100000 1 0 0 0 0 0 0 0 0 0 0 0 0 0 0 0
/*70288*/ 000000000000000000000000000000000000000110000 1 0 0 0 0 0 0 0 0 0 0 0 0 0 0 1
/*70289*/ 000000000000000000000000000000000000000100000 1 0 0 0 0 0 0 0 0 0 0 0 0 0 0 0
/*70290*/ 000000000000000000000000000000000000000111000 1 0 0 0 0 0 0 0 0 0 0 0 0 0 0 0
/*70291*/ 000000000000000000000000000000000000000111000 1 0 0 0 0 0 0 0 0 0 0 0 0 0 0 0
/*70292*/ 000000000000000000000000000000000000000100000 1 0 0 0 0 0 0 0 0 0 0 0 0 0 0 1
/*70293*/ 000000000000000000000000000000000000000110000 1 0 0 0 0 0 0 0 0 0 0 0 0 0 0 1
/*70296*/ 000000000000000000000000000000000000000100000 1 0 0 0 0 0 0 0 0 0 0 0 0 0 0 0
/*70299*/ 000000000000000000000000000000000000000111000 1 0 0 0 0 0 0 0 0 0 0 0 0 0 0 0
/*70300*/ 000000000000000000000000000000000000000110000 1 0 0 0 0 0 0 0 0 0 0 0 0 0 0 0
/*70302*/ 000000000000000000000000000000000000000111100 1 0 0 0 0 0 0 0 0 0 0 0 0 0 0 1
/*70303*/ 000000000000000000000000000000000000000110000 1 0 0 0 0 0 0 0 0 0 0 0 0 0 0 0
/*70307*/ 000000000000000000000000000000000000000101000 1 0 0 0 0 0 0 0 0 0 0 0 0 0 0 1
/*70314*/ 000000000000000000000000000000000000000111000 1 0 0 0 0 0 0 0 0 0 0 0 0 0 0 1
/*70318*/ 000000000000000000000000000000000000000100000 1 0 0 0 0 0 0 0 0 0 0 0 0 0 0 0
/*70320*/ 000000000000000000000000000000000000000100000 1 0 0 0 0 0 0 0 0 0 0 0 0 0 0 0
/*70322*/ 000000000000000000000000000000000000000111000 1 0 0 0 0 0 0 0 0 0 0 0 0 0 0 0
/*70323*/ 000000000000000000000000000000000000000101000 1 0 0 0 0 0 0 0 0 0 0 0 0 0 0 0
/*70324*/ 000000000000000000000000000000000000000111100 1 0 0 0 0 0 0 0 0 0 0 0 0 0 0 0
/*70325*/ 000000000000000000000000000000000000000101000 1 0 0 0 0 0 0 0 0 0 0 0 0 0 0 0
/*70328*/ 000000000000000000000000000000000000000111000 1 0 0 0 0 0 0 0 0 0 0 0 0 0 0 1
/*70329*/ 000000000000000000000000000000000000000100000 1 0 0 0 0 0 0 0 0 0 0 0 0 0 0 1
/*70330*/ 000000000000000000000000000000000000000100000 1 0 0 0 0 0 0 0 0 0 0 0 0 0 0 1
/*70335*/ 000000000000000000000000000000000000000111000 1 0 0 0 0 0 0 0 0 0 0 0 0 0 0 0
/*70336*/ 000000000000000000000000000000000000000110000 1 0 0 0 0 0 0 0 0 0 0 0 0 0 0 1
/*70337*/ 000000000000000000000000000000000000000100000 1 0 0 0 0 0 0 0 0 0 0 0 0 0 0 1
/*70340*/ 000000000000000000000000000000000000000111000 1 0 0 0 0 0 0 0 0 0 0 0 0 0 0 1
/*70347*/ 000000000000000000000000000000000000000000001 1 0 0 0 0 0 0 0 0 0 0 0 0 0 0 0
/*70360*/ 000000000000000000000000000000000000000110000 1 0 0 0 0 0 0 0 0 0 0 0 0 0 0 0
/*70363*/ 000000000000000000000000000000000000000100000 1 0 0 0 0 0 0 0 0 0 0 0 0 0 1 1
/*70364*/ 000000000000000000000000000000000000000110000 1 0 0 0 0 0 0 0 0 0 0 0 0 0 0 0
/*70365*/ 000000000000000000000000000000000000000110000 1 0 0 0 0 0 0 0 0 0 0 0 0 0 0 1
/*70367*/ 000000000000000000000000000000000000000110000 1 0 0 0 0 0 0 0 0 0 0 0 0 0 0 0
/*70368*/ 000000000000000000000000000000000000000110000 1 0 0 0 0 0 0 0 0 0 0 0 0 0 0 0
/*70369*/ 000000000000000000000000000000000000000110000 1 0 0 0 0 0 0 0 0 0 0 0 0 0 0 0
/*70370*/ 000000000000000000000000000000000000000101000 1 0 0 0 0 0 0 0 0 0 0 0 0 0 0 0
/*70373*/ 000000000000000000000000000000000000000100000 1 0 0 0 0 0 0 0 0 0 0 0 0 0 0 0
/*70377*/ 000000000000000000000000000000000000000111000 1 0 0 0 0 0 0 0 0 0 0 0 0 0 0 0
/*70379*/ 000000000000000000000000000000000000000111000 1 0 0 0 0 0 0 0 0 0 0 0 0 0 0 0
/*70387*/ 000000000000000000000000000000000000000111100 1 0 0 0 0 0 0 0 0 0 0 0 0 0 0 0
/*70388*/ 000000000000000000000000000000000000000111000 1 0 0 0 0 0 0 0 0 0 0 0 0 0 0 1
/*70393*/ 000000000000000000000000000000000000000100000 1 0 0 0 0 0 0 0 0 0 0 0 0 0 0 0
/*70395*/ 000000000000000000000000000000000000000111000 1 0 0 0 0 0 0 0 0 0 0 0 0 0 0 0
/*70398*/ 000000000000000000000000000000000000000100000 1 0 0 0 0 0 0 0 0 0 0 0 0 0 0 0
/*70400*/ 000000000000000000000000000000000000000110000 1 0 0 0 0 0 0 0 0 0 0 0 0 0 0 0
/*70401*/ 000000000000000000000000000000000000000101000 1 0 0 0 0 0 0 0 0 0 0 0 0 0 0 0
/*70402*/ 000000000000000000000000000000000000000111000 1 0 0 0 0 0 0 0 0 0 0 0 0 0 0 0
/*70404*/ 000000000000000000000000000000000000000110000 1 0 0 0 0 0 0 0 0 0 0 0 0 0 0 0
/*70405*/ 000000000000000000000000000000000000000110000 1 0 0 0 0 0 0 0 0 0 0 0 0 0 0 1
/*70406*/ 000000000000000000000000000000000000000111000 1 0 0 0 0 0 0 0 0 0 0 0 0 0 0 0
/*70407*/ 000000000000000000000000000000000000000100000 1 0 0 0 0 0 0 0 0 0 0 0 0 0 0 1
/*70408*/ 000000000000000000000000000000000000000100000 1 0 0 0 0 0 0 0 0 0 0 0 0 0 0 1
/*70409*/ 000000000000000000000000000000000000000110000 1 0 0 0 0 0 0 0 0 0 0 0 0 0 0 0
/*70410*/ 000000000000000000000000000000000000000100000 1 0 0 0 0 0 0 0 0 0 0 0 0 0 0 1
/*70411*/ 000000000000000000000000000000000000000100000 1 0 0 0 0 0 0 0 0 0 0 0 0 0 1 1
/*70412*/ 000000000000000000000000000000000000000100000 1 0 0 0 0 0 0 0 0 0 0 0 0 0 1 1
/*70416*/ 000000000000000000000000000000000000000100000 1 0 0 0 0 0 0 0 0 0 0 0 0 0 0 1
/*70417*/ 000000000000000000000000000000000000000100000 1 0 0 0 0 0 0 0 0 0 0 0 0 0 0 1
/*70418*/ 000000000000000000000000000000000000000100000 1 0 0 0 0 0 0 0 0 0 0 0 0 0 0 1
/*70419*/ 000000000000000000000000000000000000000110000 1 0 0 0 0 0 0 0 0 0 0 0 0 0 1 1
/*70420*/ 000000000000000000000000000000000000000100000 1 0 0 0 0 0 0 0 0 0 0 0 0 0 0 1
/*70425*/ 000000000000000000000000000000000000000110000 1 0 0 0 0 0 0 0 0 0 0 0 0 0 0 1
/*70432*/ 000000000000000000000000000000000000000100000 1 0 0 0 0 0 0 0 0 0 0 0 0 0 0 0
/*70433*/ 000000000000000000000000000000000000000111000 1 0 0 0 0 0 0 0 0 0 0 0 0 0 0 1
/*70435*/ 000000000000000000000000000000000000000111000 1 0 0 0 0 0 0 0 0 0 0 0 0 0 0 0
/*70436*/ 000000000000000000000000000000000000000100000 1 0 0 0 0 0 0 0 0 0 0 0 0 0 0 1
/*70439*/ 000000000000000000000000000000000000000100000 1 0 0 0 0 0 0 0 0 0 0 0 0 0 1 1
/*70441*/ 000000000000000000000000000000000000000100000 1 0 0 0 0 0 0 0 0 0 0 0 0 0 0 0
/*70452*/ 000000000000000000000000000000000000000101000 1 0 0 0 0 0 0 0 0 0 0 0 0 0 0 0
/*70453*/ 000000000000000000000000000000000000000111000 1 0 0 0 0 0 0 0 0 0 0 0 0 0 0 0
/*70454*/ 000000000000000000000000000000000000000110001 1 0 0 0 0 0 0 0 0 0 0 0 0 0 0 0
/*70455*/ 000000000000000000000000000000000000000111000 1 0 0 0 0 0 0 0 0 0 0 0 0 0 0 0
/*70458*/ 000000000000000000000000000000000000000110000 1 0 0 0 0 0 0 0 0 0 0 0 0 0 0 0
/*70459*/ 000000000000000000000000000000000000000111000 1 0 0 0 0 0 0 0 0 0 0 0 0 0 0 0
/*70461*/ 000000000000000000000000000000000000000111000 1 0 0 0 0 0 0 0 0 0 0 0 0 0 0 0
/*70462*/ 000000000000000000000000000000000000000111000 1 0 0 0 0 0 0 0 0 0 0 0 0 0 0 0
/*70464*/ 000000000000000000000000000000000000000110000 1 0 0 0 0 0 0 0 0 0 0 0 0 0 0 0
/*70466*/ 000000000000000000000000000000000000000101000 1 0 0 0 0 0 0 0 0 0 0 0 0 0 0 0
/*70470*/ 000000000000000000000000000000000000000111000 1 0 0 0 0 0 0 0 0 0 0 0 0 0 0 0
/*70473*/ 000000000000000000000000000000000000000100000 1 0 0 0 0 0 0 0 0 0 0 0 0 0 0 0
/*70474*/ 000000000000000000000000000000000000000100000 1 0 0 0 0 0 0 0 0 0 0 0 0 0 0 1
/*70475*/ 000000000000000000000000000000000000000100000 1 0 0 0 0 0 0 0 0 0 0 0 0 0 0 0
/*70477*/ 000000000000000000000000000000000000000100000 1 0 0 0 0 0 0 0 0 0 0 0 0 0 0 0
/*70478*/ 000000000000000000000000000000000000000100000 1 0 0 0 0 0 0 0 0 0 0 0 0 0 0 0
/*70482*/ 000000000000000000000000000000000000000100000 1 0 0 0 0 0 0 0 0 0 0 0 0 0 0 1
/*70484*/ 000000000000000000000000000000000000000101000 1 0 0 0 0 0 0 0 0 0 0 0 0 0 0 0
/*70485*/ 000000000000000000000000000000000000000101000 1 0 0 0 0 0 0 0 0 0 0 0 0 0 0 0
/*70491*/ 000000000000000000000000000000000000000100000 1 0 0 0 0 0 0 0 0 0 0 0 0 0 0 0
/*70492*/ 000000000000000000000000000000000000000100000 1 0 0 0 0 0 0 0 0 0 0 0 0 0 0 1
/*70493*/ 000000000000000000000000000000000000000100000 1 0 0 0 0 0 0 0 0 0 0 0 0 0 1 1
/*70504*/ 000000000000000000000000000000000000000100000 1 0 0 0 0 0 0 0 0 0 0 0 0 0 0 0
/*70514*/ 000000000000000000000000000000000000000111000 1 0 0 0 0 0 0 0 0 0 0 0 0 0 0 0
/*70516*/ 000000000000000000000000000000000000000100000 1 0 0 0 0 0 0 0 0 0 0 0 0 0 0 0
/*70525*/ 000000000000000000000000000000000000000110000 1 0 0 0 0 0 0 0 0 0 0 0 0 0 0 0
/*70526*/ 000000000000000000000000000000000000000101000 1 0 0 0 0 0 0 0 0 0 0 0 0 0 0 0
/*70527*/ 000000000000000000000000000000000000000100000 1 0 0 0 0 0 0 0 0 0 0 0 0 0 0 0
/*70528*/ 000000000000000000000000000000000000000111000 1 0 0 0 0 0 0 0 0 0 0 0 0 0 0 0
/*70531*/ 000000000000000000000000000000000000000110000 1 0 0 0 0 0 0 0 0 0 0 0 0 0 0 1
/*70532*/ 000000000000000000000000000000000000000111000 1 0 0 0 0 0 0 0 0 0 0 0 0 0 0 0
/*70533*/ 000000000000000000000000000000000000000101000 1 0 0 0 0 0 0 0 0 0 0 0 0 0 0 0
/*70536*/ 000000000000000000000000000000000000000111000 1 0 0 0 0 0 0 0 0 0 0 0 0 0 0 0
/*70537*/ 000000000000000000000000000000000000000100001 1 0 0 0 0 0 0 0 0 0 0 0 0 0 0 1
/*70538*/ 000000000000000000000000000000000000000110000 1 0 0 0 0 0 0 0 0 0 0 0 0 0 0 0
/*70539*/ 000000000000000000000000000000000000000101000 1 0 0 0 0 0 0 0 0 0 0 0 0 0 0 0
/*70543*/ 000000000000000000000000000000000000000100000 1 0 0 0 0 0 0 0 0 0 0 0 0 0 0 1
/*70544*/ 000000000000000000000000000000000000000110000 1 0 0 0 0 0 0 0 0 0 0 0 0 0 1 1
/*70549*/ 000000000000000000000000000000000000000110000 1 0 0 0 0 0 0 0 0 0 0 0 0 0 0 0
/*70550*/ 000000000000000000000000000000000000000111000 1 0 0 0 0 0 0 0 0 0 0 0 0 0 0 0
/*70562*/ 000000000000000000000000000000000000000110000 1 0 0 0 0 0 0 0 0 0 0 0 0 0 0 0
/*70570*/ 000000000000000000000000000000000000000110000 1 0 0 0 0 0 0 0 0 0 0 0 0 0 0 0
/*70573*/ 000000000000000000000000000000000000000111000 1 0 0 0 0 0 0 0 0 0 0 0 0 0 0 0
/*70575*/ 000000000000000000000000000000000000000100000 1 0 0 0 0 0 0 0 0 0 0 0 0 0 0 0
/*70580*/ 000000000000000000000000000000000000000000100 1 0 0 0 0 0 0 0 0 0 0 0 0 0 0 0
/*70581*/ 000000000000000000000000000000000000000100000 1 0 0 0 0 0 0 0 0 0 0 0 0 0 0 0
/*70582*/ 000000000000000000000000000000000000000101000 1 0 0 0 0 0 0 0 0 0 0 0 0 0 0 0
/*70584*/ 000000000000000000000000000000000000000100000 1 0 0 0 0 0 0 0 0 0 0 0 0 0 0 0
/*70585*/ 000000000000000000000000000000000000000100000 1 0 0 0 0 0 0 0 0 0 0 0 0 0 0 1
/*70586*/ 000000000000000000000000000000000000000101000 1 0 0 0 0 0 0 0 0 0 0 0 0 0 0 0
/*70587*/ 000000000000000000000000000000000000000110000 1 0 0 0 0 0 0 0 0 0 0 0 0 0 0 1
/*70588*/ 000000000000000000000000000000000000000100000 1 0 0 0 0 0 0 0 0 0 0 0 0 0 0 0
/*70589*/ 000000000000000000000000000000000000000110000 1 0 0 0 0 0 0 0 0 0 0 0 0 0 0 1
/*70590*/ 000000000000000000000000000000000000000100000 1 0 0 0 0 0 0 0 0 0 0 0 0 0 0 1
/*70591*/ 000000000000000000000000000000000000000101000 1 0 0 0 0 0 0 0 0 0 0 0 0 0 1 1
/*70592*/ 000000000000000000000000000000000000000100000 1 0 0 0 0 0 0 0 0 0 0 0 0 0 0 1
/*70593*/ 000000000000000000000000000000000000000110000 1 0 0 0 0 0 0 0 0 0 0 0 0 0 0 1
/*70596*/ 000000000000000000000000000000000000000100000 1 0 0 0 0 0 0 0 0 0 0 0 0 0 1 1
/*70597*/ 000000000000000000000000000000000000000100000 1 0 0 0 0 0 0 0 0 0 0 0 0 0 0 1
/*70613*/ 000000000000000000000000000000000000000000011 1 0 0 0 0 0 0 0 0 0 0 0 0 0 0 0
/*70621*/ 000000000000000000000000000000000000000111000 1 0 0 0 0 0 0 0 0 0 0 0 0 0 0 0
/*70627*/ 000000000000000000000000000000000000000000010 1 0 0 0 0 0 0 0 0 0 0 0 0 0 0 0
/*70630*/ 000000000000000000000000000000000000000111000 1 0 0 0 0 0 0 0 0 0 0 0 0 0 0 0
/*70636*/ 000000000000000000000000000000000000000111000 1 0 0 0 0 0 0 0 0 0 0 0 0 0 0 0
/*70638*/ 000000000000000000000000000000000000000100000 1 0 0 0 0 0 0 0 0 0 0 0 0 0 0 0
/*70640*/ 000000000000000000000000000000000000000110000 1 0 0 0 0 0 0 0 0 0 0 0 0 0 0 1
/*70641*/ 000000000000000000000000000000000000000100100 1 0 0 0 0 0 0 0 0 0 0 0 0 0 0 1
/*70642*/ 000000000000000000000000000000000000000110000 1 0 0 0 0 0 0 0 0 0 0 0 0 0 0 0
/*70647*/ 000000000000000000000000000000000000000111000 1 0 0 0 0 0 0 0 0 0 0 0 0 0 0 0
/*70648*/ 000000000000000000000000000000000000000100000 1 0 0 0 0 0 0 0 0 0 0 0 0 0 0 0
/*70649*/ 000000000000000000000000000000000000000101000 1 0 0 0 0 0 0 0 0 0 0 0 0 0 0 0
/*70650*/ 000000000000000000000000000000000000000101000 1 0 0 0 0 0 0 0 0 0 0 0 0 0 0 1
/*70651*/ 000000000000000000000000000000000000000111000 1 0 0 0 0 0 0 0 0 0 0 0 0 0 0 0
/*70652*/ 000000000000000000000000000000000000000100000 1 0 0 0 0 0 0 0 0 0 0 0 0 0 0 0
/*70653*/ 000000000000000000000000000000000000000111000 1 0 0 0 0 0 0 0 0 0 0 0 0 0 0 0
/*70654*/ 000000000000000000000000000000000000000111000 1 0 0 0 0 0 0 0 0 0 0 0 0 0 0 0
/*70655*/ 000000000000000000000000000000000000000110000 1 0 0 0 0 0 0 0 0 0 0 0 0 0 0 0
/*70656*/ 000000000000000000000000000000000000000100000 1 0 0 0 0 0 0 0 0 0 0 0 0 0 0 0
/*70657*/ 000000000000000000000000000000000000000110000 1 0 0 0 0 0 0 0 0 0 0 0 0 0 0 0
/*70659*/ 000000000000000000000000000000000000000111000 1 0 0 0 0 0 0 0 0 0 0 0 0 0 0 1
/*70661*/ 000000000000000000000000000000000000000111000 1 0 0 0 0 0 0 0 0 0 0 0 0 0 0 1
/*70662*/ 000000000000000000000000000000000000000111000 1 0 0 0 0 0 0 0 0 0 0 0 0 0 0 0
/*70663*/ 000000000000000000000000000000000000000100000 1 0 0 0 0 0 0 0 0 0 0 0 0 0 0 0
/*70666*/ 000000000000000000000000000000000000000110000 1 0 0 0 0 0 0 0 0 0 0 0 0 0 0 1
/*70670*/ 000000000000000000000000000000000000000110100 1 0 0 0 0 0 0 0 0 0 0 0 0 0 0 0
/*70671*/ 000000000000000000000000000000000000000100000 1 0 0 0 0 0 0 0 0 0 0 0 0 0 0 0
/*70675*/ 000000000000000000000000000000000000000011000 1 0 0 0 0 0 0 0 0 0 0 0 0 0 0 0
/*70678*/ 000000000000000000000000000000000000000010000 1 0 0 0 0 0 0 0 0 0 0 0 0 0 0 0
/*70685*/ 000000000000000000000000000000000000000011000 1 0 0 0 0 0 0 0 0 0 0 0 0 0 0 0
/*70689*/ 000000000000000000000000000000000000000011000 1 0 0 0 0 0 0 0 0 0 0 0 0 0 0 0
/*70695*/ 000000000000000000000000000000000000000010000 1 0 0 0 0 0 0 0 0 0 0 0 0 0 0 0
/*70712*/ 000000000000000000000000000000000000000011101 1 0 0 0 0 0 0 0 0 0 0 0 0 0 0 0
/*70716*/ 000000000000000000000000000000000000000011000 1 0 0 0 0 0 0 0 0 0 0 0 0 0 0 0
/*70721*/ 000000000000000000000000000000000000000011000 1 0 0 0 0 0 0 0 0 0 0 0 0 0 0 0
/*70729*/ 000000000000000000000000000000000000000011000 1 0 0 0 0 0 0 0 0 0 0 0 0 0 0 0
/*70731*/ 000000000000000000000000000000000000000010000 1 0 0 0 0 0 0 0 0 0 0 0 0 0 0 0
/*70740*/ 000000000000000000000000000000000000000011000 1 0 0 0 0 0 0 0 0 0 0 0 0 0 0 0
/*70742*/ 000000000000000000000000000000000000000011000 1 0 0 0 0 0 0 0 0 0 0 0 0 0 0 1
/*70746*/ 000000000000000000000000000000000000000011000 1 0 0 0 0 0 0 0 0 0 0 0 0 0 0 0
/*70753*/ 000000000000000000000000000000000000000011000 1 0 0 0 0 0 0 0 0 0 0 0 0 0 0 1
/*70756*/ 000000000000000000000000000000000000000010000 1 0 0 0 0 0 0 0 0 0 0 0 0 0 1 1
/*70789*/ 000000000000000000000000000000000000000011100 1 0 0 0 0 0 0 0 0 0 0 0 0 0 0 0
/*70794*/ 000000000000000000000000000000000000000011000 1 0 0 0 0 0 0 0 0 0 0 0 0 0 0 0
/*70795*/ 000000000000000000000000000000000000000010000 1 0 0 0 0 0 0 0 0 0 0 0 0 0 0 0
/*70798*/ 000000000000000000000000000000000000000011000 1 0 0 0 0 0 0 0 0 0 0 0 0 0 0 0
/*70802*/ 000000000000000000000000000000000000000010000 1 0 0 0 0 0 0 0 0 0 0 0 0 0 0 0
/*70817*/ 000000000000000000000000000000000000000011000 1 0 0 0 0 0 0 0 0 0 0 0 0 0 0 1
/*70818*/ 000000000000000000000000000000000000000011100 1 0 0 0 0 0 0 0 0 0 0 0 0 0 0 0
/*70822*/ 000000000000000000000000000000000000000010000 1 0 0 0 0 0 0 0 0 0 0 0 0 0 0 1
/*70827*/ 000000000000000000000000000000000000000011000 1 0 0 0 0 0 0 0 0 0 0 0 0 0 0 0
/*70829*/ 000000000000000000000000000000000000000010000 1 0 0 0 0 0 0 0 0 0 0 0 0 0 0 0
/*70831*/ 000000000000000000000000000000000000000010000 1 0 0 0 0 0 0 0 0 0 0 0 0 0 0 1
/*70833*/ 000000000000000000000000000000000000000011000 1 0 0 0 0 0 0 0 0 0 0 0 0 0 0 1
/*70840*/ 000000000000000000000000000000000000000010000 1 0 0 0 0 0 0 0 0 0 0 0 0 0 0 1
/*70843*/ 000000000000000000000000000000000000000010000 1 0 0 0 0 0 0 0 0 0 0 0 0 0 1 1
/*70844*/ 000000000000000000000000000000000000000010000 1 0 0 0 0 0 0 0 0 0 0 0 0 0 0 1
/*70847*/ 000000000000000000000000000000000000000010000 1 0 0 0 0 0 0 0 0 0 0 0 0 0 1 1
/*70876*/ 000000000000000000000000000000000000000010000 1 0 0 0 0 0 0 0 0 0 0 0 0 0 0 1
/*70878*/ 000000000000000000000000000000000000000011000 1 0 0 0 0 0 0 0 0 0 0 0 0 0 0 0
/*70880*/ 000000000000000000000000000000000000000010000 1 0 0 0 0 0 0 0 0 0 0 0 0 0 0 0
/*70884*/ 000000000000000000000000000000000000000011000 1 0 0 0 0 0 0 0 0 0 0 0 0 0 0 1
/*70887*/ 000000000000000000000000000000000000000010000 1 0 0 0 0 0 0 0 0 0 0 0 0 0 0 0
/*70890*/ 000000000000000000000000000000000000000011000 1 0 0 0 0 0 0 0 0 0 0 0 0 0 0 0
/*70895*/ 000000000000000000000000000000000000000011000 1 0 0 0 0 0 0 0 0 0 0 0 0 0 0 0
/*70910*/ 000000000000000000000000000000000000000010000 1 0 0 0 0 0 0 0 0 0 0 0 0 0 0 1
/*70911*/ 000000000000000000000000000000000000000010000 1 0 0 0 0 0 0 0 0 0 0 0 0 0 0 1
/*70913*/ 000000000000000000000000000000000000000011000 1 0 0 0 0 0 0 0 0 0 0 0 0 0 0 0
/*70985*/ 000000000000000000000000000000000000000011000 1 0 0 0 0 0 0 0 0 0 0 0 0 0 0 1
/*70997*/ 000000000000000000000000000000000000000010000 1 0 0 0 0 0 0 0 0 0 0 0 0 0 0 0
/*70998*/ 000000000000000000000000000000000000000010000 1 0 0 0 0 0 0 0 0 0 0 0 0 0 0 0
/*71001*/ 000000000000000000000000000000000000000010000 1 0 0 0 0 0 0 0 0 0 0 0 0 0 0 0
/*71007*/ 000000000000000000000000000000000000000011001 1 0 0 0 0 0 0 0 0 0 0 0 0 0 0 0
/*71013*/ 000000000000000000000000000000000000000010000 1 0 0 0 0 0 0 0 0 0 0 0 0 0 0 0
/*71019*/ 000000000000000000000000000000000000000010000 1 0 0 0 0 0 0 0 0 0 0 0 0 0 0 0
/*71053*/ 000000000000000000000000000000000000000010000 1 0 0 0 0 0 0 0 0 0 0 0 0 0 0 0
/*71054*/ 000000000000000000000000000000000000000011000 1 0 0 0 0 0 0 0 0 0 0 0 0 0 0 0
/*71059*/ 000000000000000000000000000000000000000011000 1 0 0 0 0 0 0 0 0 0 0 0 0 0 0 0
/*71075*/ 000000000000000000000000000000000000000010000 1 0 0 0 0 0 0 0 0 0 0 0 0 0 0 1
/*71078*/ 000000000000000000000000000000000000000010000 1 0 0 0 0 0 0 0 0 0 0 0 0 0 0 1
/*71079*/ 000000000000000000000000000000000000000010000 1 0 0 0 0 0 0 0 0 0 0 0 0 0 0 0
/*71085*/ 000000000000000000000000000000000000000011000 1 0 0 0 0 0 0 0 0 0 0 0 0 0 0 0
/*71086*/ 000000000000000000000000000000000000000010000 1 0 0 0 0 0 0 0 0 0 0 0 0 0 0 0
/*71091*/ 000000000000000000000000000000000000000001000 1 0 0 0 0 0 0 0 0 0 0 0 0 0 0 0
/*71108*/ 000000000000000000000000000000000000000001000 1 0 0 0 0 0 0 0 0 0 0 0 0 0 0 1
/*71123*/ 000000000000000000000000000000000000000001000 1 0 0 0 0 0 0 0 0 0 0 0 0 0 0 0
/*71163*/ 000000000000000000000000000000000000000001000 1 0 0 0 0 0 0 0 0 0 0 0 0 0 0 0
/*71186*/ 000000000000000000000000000000000000000001000 1 0 0 0 0 0 0 0 0 0 0 0 0 0 0 0
/*71195*/ 000000000000000000000000000000000000000001000 1 0 0 0 0 0 0 0 0 0 0 0 0 0 0 0
/*71200*/ 000000000000000000000000000000000000000001000 1 0 0 0 0 0 0 0 0 0 0 0 0 0 0 0
/*71250*/ 000000000000000000000000000000000000000001000 1 0 0 0 0 0 0 0 0 0 0 0 0 0 0 1
/*71259*/ 000000000000000000000000000000000000000001000 1 0 0 0 0 0 0 0 0 0 0 0 0 0 0 1
/*71310*/ 000000000000000000000000000000000000000001000 1 0 0 0 0 0 0 0 0 0 0 0 0 0 0 0
/*71338*/ 000000000000000000000000000000000000000001000 1 0 0 0 0 0 0 0 0 0 0 0 0 0 0 0
/*71376*/ 000000000000000000000000000000000000000001000 1 0 0 0 0 0 0 0 0 0 0 0 0 0 0 0
/*71378*/ 000000000000000000000000000000000000000001000 1 0 0 0 0 0 0 0 0 0 0 0 0 0 0 1
/*71401*/ 000000000000000000000000000000000000000001000 1 0 0 0 0 0 0 0 0 0 0 0 0 0 0 1
/*71426*/ 000000000000000000000000000000000000000001000 1 0 0 0 0 0 0 0 0 0 0 0 0 0 0 0
/*71433*/ 000000000000000000000000000000000000000001000 1 0 0 0 0 0 0 0 0 0 0 0 0 0 0 1
/*71445*/ 000000000000000000000000000000000000000001000 1 0 0 0 0 0 0 0 0 0 0 0 0 0 1 1
/*71458*/ 000000000000000000000000000000000000000001000 1 0 0 0 0 0 0 0 0 0 0 0 0 0 0 0
/*71460*/ 000000000000000000000000000000000000000001000 1 0 0 0 0 0 0 0 0 0 0 0 0 0 0 0
/*71462*/ 000000000000000000000000000000000000000001000 1 0 0 0 0 0 0 0 0 0 0 0 0 0 0 0
/*71464*/ 000000000000000000000000000000000000000001000 1 0 0 0 0 0 0 0 0 0 0 0 0 0 0 0
/*71689*/ 000000000000000000000000000000000000000000100 1 0 0 0 0 0 0 0 0 0 0 0 0 0 0 0
/*71690*/ 000000000000000000000000000000000000000000100 1 0 0 0 0 0 0 0 0 0 0 0 0 0 0 1
/*71729*/ 000000000000000000000000000000000000000000100 1 0 0 0 0 0 0 0 0 0 0 0 0 0 0 1
/*71738*/ 000000000000000000000000000000000000000000100 1 0 0 0 0 0 0 0 0 0 0 0 0 0 0 0
/*71742*/ 000000000000000000000000000000000000000000100 1 0 0 0 0 0 0 0 0 0 0 0 0 0 0 1
/*71745*/ 000000000000000000000000000000000000000000110 1 0 0 0 0 0 0 0 0 0 0 0 0 0 0 0
/*71746*/ 000000000000000000000000000000000000000000101 1 0 0 0 0 0 0 0 0 0 0 0 0 0 0 0
/*71749*/ 000000000000000000000000000000000000000000100 1 0 0 0 0 0 0 0 0 0 0 0 0 0 0 0
/*71753*/ 000000000000000000000000000000000000000000110 1 0 0 0 0 0 0 0 0 0 0 0 0 0 0 0
/*71754*/ 000000000000000000000000000000000000000000100 1 0 0 0 0 0 0 0 0 0 0 0 0 0 0 0
/*71762*/ 000000000000000000000000000000000000000000100 1 0 0 0 0 0 0 0 0 0 0 0 0 0 0 0
/*71763*/ 000000000000000000000000000000000000000000110 1 0 0 0 0 0 0 0 0 0 0 0 0 0 0 0
/*71764*/ 000000000000000000000000000000000000000000100 1 0 0 0 0 0 0 0 0 0 0 0 0 0 0 0
/*71765*/ 000000000000000000000000000000000000000000100 1 0 0 0 0 0 0 0 0 0 0 0 0 0 0 1
/*71768*/ 000000000000000000000000000000000000000000110 1 0 0 0 0 0 0 0 0 0 0 0 0 0 0 0
/*71769*/ 000000000000000000000000000000000000000000111 1 0 0 0 0 0 0 0 0 0 0 0 0 0 0 0
/*71774*/ 000000000000000000000000000000000000000000100 1 0 0 0 0 0 0 0 0 0 0 0 0 0 0 0
/*71783*/ 000000000000000000000000000000000000000000010 1 0 0 0 0 0 0 0 0 0 0 0 0 0 0 0
/*71784*/ 000000000000000000000000000000000000000000011 1 0 0 0 0 0 0 0 0 0 0 0 0 0 0 1
/*71787*/ 000000000000000000000000000000000000000000010 1 0 0 0 0 0 0 0 0 0 0 0 0 0 0 0
/*71789*/ 000000000000000000000000000000000000000000011 1 0 0 0 0 0 0 0 0 0 0 0 0 0 0 1
/*71796*/ 000000000000000000000000000000000000000000010 1 0 0 0 0 0 0 0 0 0 0 0 0 0 0 0
/*71803*/ 000000000000000000000000000000000000000000010 1 0 0 0 0 0 0 0 0 0 0 0 0 0 0 1
/*71815*/ 000000000000000000000000000000000000000000011 1 0 0 0 0 0 0 0 0 0 0 0 0 0 0 0
/*71817*/ 000000000000000000000000000000000000000000010 1 0 0 0 0 0 0 0 0 0 0 0 0 0 0 1
/*71823*/ 000000000000000000000000000000000000000000011 1 0 0 0 0 0 0 0 0 0 0 0 0 0 0 0
/*71827*/ 000000000000000000000000000000000000000000011 1 0 0 0 0 0 0 0 0 0 0 0 0 0 0 0
/*71849*/ 000000000000000000000000000000000000000000001 1 0 0 0 0 0 0 0 0 0 0 0 0 0 0 0
/*71862*/ 000000000000000000000000000000000000000000001 1 0 0 0 0 0 0 0 0 0 0 0 0 0 0 0
/*71870*/ 000000000000000000000000000000000000000000001 1 0 0 0 0 0 0 0 0 0 0 0 0 0 0 0
/*71884*/ 000000000000000000000000000000000000000000001 1 0 0 0 0 0 0 0 0 0 0 0 0 0 0 0
/*71892*/ 000000000000000000000000000000000000000000001 1 0 0 0 0 0 0 0 0 0 0 0 0 0 0 0
